# Supplementary material for: Bacillus sp. SW14 isolated from arid mangroves sediments enhances tomato plant growth: insights from genome analysis and greenhouse evaluation
Source: Front Plant Sci. 2025 Oct 8;16:1673790. doi: 10.3389/fpls.2025.1673790 (PMC12542870; doi:10.3389/fpls.2025.1673790)
Supplement: Supplementary file 1 [file Table1.xlsx]

## Sheet: PLaBase-PGPT-Pred
Bacillus sp. SW14 Isolated from Arid Mangroves sediments Enhances Tomato Plant Growth: Insights from Genome Analysis and Greenhouse Evaluation Balamurugan Sadaiappan, Qurban Ali, Mahideen Afridi, Munawwar Ali Khan, Sunil Mundra
level4	level5	level6	freq
CO2_FIXATION-ALTERNATIVE_PAHTWAYS	CO2_FIXATION-REDUCTIVE_CITRIC_ACID_CYCLE	icd->PGPT0001170	2
CO2_FIXATION-ALTERNATIVE_PAHTWAYS	PHOTOSYNTHETIC_CO2_FIXATION	cynT|can->PGPT0002415	2
CO2_FIXATION-RuBisCo	CO2_FIXATION-RuBisCo_BIOSYNTHESIS	rbcL|cbbL->PGPT0001150	1
CO2_FIXATION-RuBisCo	CO2_FIXATION-RuBisCo_BIOSYNTHESIS_REGULATION	cbbR|cmpR|ndhR->PGPT0001160	6
IRON_ACQUISITION-HEMOPHORES	HEMOPHORES-HEME|HEMIN_UTILISATION	hmoA->PGPT0003630	1
IRON_ACQUISITION-HEMOPHORES	HEMOPHORES-SIROHEME	cobA_hemD->PGPT0003670	1
IRON_ACQUISITION-HEMOPHORES	HEMOPHORES-SIROHEME	cysG->PGPT0003690	1
IRON_ACQUISITION-HEMOPHORES	HEMOPHORES-SIROHEME	hemA->PGPT0003650	1
IRON_ACQUISITION-HEMOPHORES	HEMOPHORES-SIROHEME	hemB->PGPT0003655	1
IRON_ACQUISITION-HEMOPHORES	HEMOPHORES-SIROHEME	hemC->PGPT0003660	1
IRON_ACQUISITION-HEMOPHORES	HEMOPHORES-SIROHEME	hemD->PGPT0003665	2
IRON_ACQUISITION-HEMOPHORES	HEMOPHORES-SIROHEME	hemL->PGPT0003680	2
IRON_ACQUISITION-HEMOPHORES	HEMOPHORES-SIROHEME	sirA|ylnD|cysG|cobA->PGPT0003685	1
IRON_ACQUISITION-IRON_HOMOEOSTASIS	IRON_HOMEOSTASIS-Fmn|Dmk|Ppl|Ndh|Eet_SYSTEM	fmnA|ecfT->PGPT0004015	2
IRON_ACQUISITION-IRON_HOMOEOSTASIS	IRON_HOMEOSTASIS-Fmn|Dmk|Ppl|Ndh|Eet_SYSTEM	ndh->PGPT0004020	3
IRON_ACQUISITION-IRON_HOMOEOSTASIS	IRON_HOMEOSTASIS-FoxABCD	coxC|ctaE->PGPT0004035	2
IRON_ACQUISITION-IRON_HOMOEOSTASIS	IRON_HOMEOSTASIS-FoxABCD	foxA|coxA|ctaD->PGPT0004025	2
IRON_ACQUISITION-IRON_HOMOEOSTASIS	IRON_HOMEOSTASIS-FoxABCD	foxB|coxB|ctaC->PGPT0004030	1
IRON_ACQUISITION-IRON_HOMOEOSTASIS	IRON_HOMEOSTASIS-RELATED_PROTEINS	dps|dpsA->PGPT0004055	2
IRON_ACQUISITION-OTHER_TRANSPORT_SYSTEMS	IRON_ACQUISITION-IRON_UPTAKE_REGULATION	fur|furB|zur->PGPT0003880	1
IRON_ACQUISITION-OTHER_TRANSPORT_SYSTEMS	IRON_ACQUISITION-IRON_UPTAKE_REGULATION	mntR|dtxR|ideR|sirR|troR->PGPT0003895	1
IRON_ACQUISITION-OTHER_TRANSPORT_SYSTEMS	IRON_ACQUISITION-LIPOIC_ACID_CHELATORS	lipA->PGPT0003935	1
IRON_ACQUISITION-OTHER_TRANSPORT_SYSTEMS	IRON_ACQUISITION-LIPOIC_ACID_CHELATORS	lipL->PGPT0003940	1
IRON_ACQUISITION-OTHER_TRANSPORT_SYSTEMS	IRON_ACQUISITION-RELATED_PROTEINS-BaeSR_SYSTEM	baeS->PGPT0003985	1
IRON_ACQUISITION-OTHER_TRANSPORT_SYSTEMS	IRON_TRANSPORT-CATECHOL_RELATED_FERRIC_CITRATE_TRANSPORT	fecB|htsA->PGPT0003800	1
IRON_ACQUISITION-OTHER_TRANSPORT_SYSTEMS	IRON_TRANSPORT-CATECHOL_RELATED_FERRIC_CITRATE_TRANSPORT	fecC|htsB->PGPT0003805	1
IRON_ACQUISITION-OTHER_TRANSPORT_SYSTEMS	IRON_TRANSPORT-CATECHOL_RELATED_FERRIC_CITRATE_TRANSPORT	fecD|htsC->PGPT0003810	2
IRON_ACQUISITION-OTHER_TRANSPORT_SYSTEMS	IRON_TRANSPORT-CATECHOL_RELATED_FERRIC_CITRATE_TRANSPORT	fecE->PGPT0003815	1
IRON_ACQUISITION-OTHER_TRANSPORT_SYSTEMS	IRON_TRANSPORT-FeuABC|YusV-TRANSPORT_COMPLEX	feuA|yvrC|ABC_FEV_S|fatB->PGPT0003765	7
IRON_ACQUISITION-OTHER_TRANSPORT_SYSTEMS	IRON_TRANSPORT-FeuABC|YusV-TRANSPORT_COMPLEX	feuB|feuC|chuU|yfhA|hmuU|ABC_FEV_P|fatC|fatD->PGPT0003770	8
IRON_ACQUISITION-OTHER_TRANSPORT_SYSTEMS	IRON_TRANSPORT-FeuABC|YusV-TRANSPORT_COMPLEX	yusV|ABC_FEV_A|feuD->PGPT0003760	4
IRON_ACQUISITION-OTHER_TRANSPORT_SYSTEMS	IRON_TRANSPORT-IRON_II_TRANSPORT_SYSTEM	efeB->PGPT0003720	1
IRON_ACQUISITION-OTHER_TRANSPORT_SYSTEMS	IRON_TRANSPORT-IRON_II_TRANSPORT_SYSTEM	efeO->PGPT0003715	1
IRON_ACQUISITION-OTHER_TRANSPORT_SYSTEMS	IRON_TRANSPORT-IRON_II_TRANSPORT_SYSTEM	efeU|FTR|FTH1->PGPT0003710	1
IRON_ACQUISITION-OTHER_TRANSPORT_SYSTEMS	IRON_TRANSPORT-MNT-ABC_TRANSPORT_SYSTEM	troA|mntA|znuA->PGPT0003835	1
IRON_ACQUISITION-OTHER_TRANSPORT_SYSTEMS	IRON_TRANSPORT-MNT-ABC_TRANSPORT_SYSTEM	troB|mntB|znuC->PGPT0003845	1
IRON_ACQUISITION-OTHER_TRANSPORT_SYSTEMS	IRON_TRANSPORT-MNT-ABC_TRANSPORT_SYSTEM	troC|mntC|znuB->PGPT0003840	1
IRON_ACQUISITION-OTHER_TRANSPORT_SYSTEMS	IRON_TRANSPORT-MNT-ABC_TRANSPORT_SYSTEM	troD|mntD|znuB->PGPT0003850	1
IRON_ACQUISITION-SIDEROPHORES	SIDEROPHORES-ACHROMOBACTIN_TRANSPORT	putative_cbrC->PGPT0003115	1
IRON_ACQUISITION-SIDEROPHORES	SIDEROPHORES-BACILLIBACTIN_METABOLISM	btr|ybbB->PGPT0003170	1
IRON_ACQUISITION-SIDEROPHORES	SIDEROPHORES-BACILLIBACTIN_METABOLISM	dhbF->PGPT0003165	1
IRON_ACQUISITION-SIDEROPHORES	SIDEROPHORES-BACILLIBACTIN_METABOLISM	mta|ywnD->PGPT0003175	1
IRON_ACQUISITION-SIDEROPHORES	SIDEROPHORES-BACILLIBACTIN_METABOLISM	ymfI|fabG|efpI->PGPT0003180	10
IRON_ACQUISITION-SIDEROPHORES	SIDEROPHORES-BACILLIBACTIN_TRANSPORT	blt->PGPT0003185	2
IRON_ACQUISITION-SIDEROPHORES	SIDEROPHORES-BACILLIBACTIN_TRANSPORT	bmr->PGPT0003190	1
SIDEROPHORES-BACILLIBACTIN_TRANSPORT	ydfK|yqgA->PGPT0003195	1
IRON_ACQUISITION-SIDEROPHORES	SIDEROPHORES-COPROGEN_BIOSYNTHESIS	hemN|hemZ->PGPT0003200	2
IRON_ACQUISITION-SIDEROPHORES	SIDEROPHORES-ENTEROBACTIN|ENTEROCHELIN_METABOLISM	acrR|smeT->PGPT0003255	2
IRON_ACQUISITION-SIDEROPHORES	SIDEROPHORES-ENTEROBACTIN|ENTEROCHELIN_METABOLISM	pfeE->PGPT0003240	1
IRON_ACQUISITION-SIDEROPHORES	SIDEROPHORES-ENTEROBACTIN|ENTEROCHELIN_TRANSPORT	acrA|lir|mtcA|mexA|adeI|smeD|mtrC|cmeA->PGPT0003275	1
IRON_ACQUISITION-SIDEROPHORES	SIDEROPHORES-ENTEROBACTIN|ENTEROCHELIN|BACILLIBACTIN|VANCHROBACTIN|ACINETOBACTIN|CHRYSOBACTIN_METABOLISM	entA|vibA|viuA|vabA|angA|dhbA|cbsA|aebA->PGPT0003210	1
IRON_ACQUISITION-SIDEROPHORES	SIDEROPHORES-ENTEROBACTIN|ENTEROCHELIN|BACILLIBACTIN|VANCHROBACTIN|ACINETOBACTIN|CHRYSOBACTIN_METABOLISM	entB|vibB|viuB|vabB|angB|dhbB|basF|cbsB|aebB->PGPT0003215	1
IRON_ACQUISITION-SIDEROPHORES	SIDEROPHORES-ENTEROBACTIN|ENTEROCHELIN|BACILLIBACTIN|VANCHROBACTIN|ACINETOBACTIN|CHRYSOBACTIN_METABOLISM	entC|vibC|viuB|angC|vabC|dhbC|basJ|cbsE|aebC->PGPT0003220	1
IRON_ACQUISITION-SIDEROPHORES	SIDEROPHORES-ENTEROBACTIN|ENTEROCHELIN|PSEUDOMONINE|BACILLIBACTIN|ACINETOBACTIN|ANGUIBACTIN_METABOLISM	entE|psmE|dhbE|basE|angE|aebE->PGPT0003270	1
IRON_ACQUISITION-SIDEROPHORES	SIDEROPHORES-EQUIBACTIN_TRANSPORT	eqbJ->PGPT0031295	1
IRON_ACQUISITION-SIDEROPHORES	SIDEROPHORES-MYCOBACTIN_BIOSYNTHESIS	mbtH|nocI->PGPT0003370	1
IRON_ACQUISITION-SIDEROPHORES	SIDEROPHORES-PYOCHELIN_BIOSYNTHESIS	pchC->PGPT0003085	1
IRON_ACQUISITION-SIDEROPHORES	SIDEROPHORE_EXPORT_SYSTEMS	ymfE->PGPT0003580	3
N-AQUISITION-ALLANTOIN_USAGE	N-AQUISITION-ALLANTOIN_METABOLISM	allB->PGPT0000870	1
N-AQUISITION-ALLANTOIN_USAGE	N-AQUISITION-ALLANTOIN_METABOLISM	allC->PGPT0000875	1
N-AQUISITION-AMMONIUM_ASSIMILATION_USAGE	N-AQUISITION-AMMONIUM_TRANSPORT	amtB|ybaG|amt->PGPT0000840	1
N-AQUISITION-AMMONIUM_ASSIMILATION_USAGE	N-AQUISITION-GLUTAMATE_TRANSPORT	TC_AAT|yifK->PGPT0000815	3
N-AQUISITION-AMMONIUM_ASSIMILATION_USAGE	N-AQUISITION-GLUTAMATE_TRANSPORT	gltP|gltT->PGPT0000805	2
N-AQUISITION-AMMONIUM_ASSIMILATION_USAGE	N-AQUISITION-GLUTAMATE_TRANSPORT	ntrA|rpoN->PGPT0000795	1
N-AQUISITION-AMMONIUM_ASSIMILATION_USAGE	N-AQUISITION-GLUTAMATE|GLUTAMINE_METABOLISM	glnA->PGPT0000645	1
N-AQUISITION-AMMONIUM_ASSIMILATION_USAGE	N-AQUISITION-GLUTAMATE|GLUTAMINE_METABOLISM	glnB|glnY->PGPT0000650	1
N-AQUISITION-AMMONIUM_ASSIMILATION_USAGE	N-AQUISITION-GLUTAMATE|GLUTAMINE_METABOLISM	gltB->PGPT0000635	1
N-AQUISITION-AMMONIUM_ASSIMILATION_USAGE	N-AQUISITION-GLUTAMATE|GLUTAMINE_METABOLISM	gltD->PGPT0000640	1
N-AQUISITION-AMMONIUM_ASSIMILATION_USAGE	N-AQUISITION-GLUTAMINE_TRANSPORT	glnT->PGPT0000745	1
N-AQUISITION-AMMONIUM_ASSIMILATION_USAGE	N-AQUISITION-GLUTAMINE_TRANSPORT	ycbA|glnK->PGPT0000735	1
N-AQUISITION-AMMONIUM_ASSIMILATION_USAGE	N-AQUISITION-GLUTAMINE_TRANSPORT	ycbB|glnL->PGPT0000740	1
N-AQUISITION-ATMOSHPHERIC_NITROGEN_FIXATION	N-FIX-NITROGENASE_BIOSYNTHESIS	nifM|ppiC->PGPT0000050	2
N-AQUISITION-ATMOSHPHERIC_NITROGEN_FIXATION	N-FIX-NITROGENASE_BIOSYNTHESIS	nifS|iscS->PGPT0000065	3
N-AQUISITION-ATMOSHPHERIC_NITROGEN_FIXATION	N-FIX-NITROGENASE_BIOSYNTHESIS	nifU|iscU->PGPT0000075	1
N-AQUISITION-DENITRIFICATION|NITRATE_USAGE	DENITRIFICATION-NITRATE_REDUCTION	narG|narZ|nxrA->PGPT0000285	1
N-AQUISITION-DENITRIFICATION|NITRATE_USAGE	DENITRIFICATION-NITRATE_REDUCTION	narH|narY|nxrB->PGPT0000500	1
N-AQUISITION-DENITRIFICATION|NITRATE_USAGE	DENITRIFICATION-NITRATE_REDUCTION	narI|narV->PGPT0000505	1
N-AQUISITION-DENITRIFICATION|NITRATE_USAGE	DENITRIFICATION-NITRATE_REDUCTION	narJ|narW->PGPT0000510	1
N-AQUISITION-DENITRIFICATION|NITRATE_USAGE	DENITRIFICATION-NITRATE_REDUCTION	narK|nrtP|nrt|narU->PGPT0000300	2
N-AQUISITION-DENITRIFICATION|NITRATE_USAGE	DENITRIFICATION-NITRATE_REDUCTION	nasA|nasC|narB->PGPT0000390	1
N-AQUISITION-DENITRIFICATION|NITRATE_USAGE	DENITRIFICATION-NITRATE_REDUCTION	nfrA1|ywcG->PGPT0000290	1
N-AQUISITION-DENITRIFICATION|NITRATE_USAGE	DENITRIFICATION-NITRATE_REDUCTION	nfrA2|ycnD->PGPT0000295	1
N-AQUISITION-DENITRIFICATION|NITRATE_USAGE	DENITRIFICATION-NITRATE_REDUCTION	nirB->PGPT0000450	2
N-AQUISITION-DENITRIFICATION|NITRATE_USAGE	DENITRIFICATION-NITRATE_REDUCTION	nirD->PGPT0000455	1
N-AQUISITION-DENITRIFICATION|NITRATE_USAGE	DENITRIFICATION-NITRATE_REDUCTION	norQ->PGPT0000370	1
N-AQUISITION-DENITRIFICATION|NITRATE_USAGE	DENITRIFICATION-NITRTATE|NITRITE_TRANSPORT	nirC->PGPT0000565	1
N-AQUISITION-ETHANOLAMINE_USAGE	N-AQUISITION-ETHANOLAMINE_TRANSPORT	eutH->PGPT0000612	1
N-AQUISITION-REGULATION	FUMARATE_BASED_NITROGENASE_REGULATION	frdA->PGPT0001115	2
N-AQUISITION-REGULATION	GLN-NITROGEN_REGULATORY_SYSTEM	glnB|glnY->PGPT0000650	1
N-AQUISITION-REGULATION	GLN-NITROGEN_REGULATORY_SYSTEM	glnR->PGPT0001015	1
N-AQUISITION-REGULATION	NITROGEN_REGULATING_FUNCTIONS	acoR->PGPT0001030	3
N-AQUISITION-REGULATION	NITROGEN_REGULATING_FUNCTIONS	draG->PGPT0001065	1
N-AQUISITION-REGULATION	NITROGEN_REGULATING_FUNCTIONS	fixA|etfB->PGPT0001035	1
N-AQUISITION-REGULATION	NITROGEN_REGULATING_FUNCTIONS	fixB|etfA->PGPT0001040	1
N-AQUISITION-REGULATION	NITROGEN_REGULATING_FUNCTIONS	tnrA->PGPT0001085	1
N-AQUISITION-REGULATION	NTR-NITROGEN_REGULATORY_SYSTEM	ntrA|rpoN->PGPT0000795	1
N-AQUISITION-RELATED_FUNCTIONS	N-AQUISITION-NitT|TauT_FAMILY_TRANSPORTER	ABC_SN_A|ytlC->PGPT0001140	1
N-AQUISITION-RELATED_FUNCTIONS	N-AQUISITION-NitT|TauT_FAMILY_TRANSPORTER	ABC_SN_P->PGPT0001145	1
N-AQUISITION-TRIGONELLINE_USAGE	N-AQUISITION-TRIGONELLINE_METABOLISM	tgnR->PGPT0000900	2
N-AQUISITION-UREA_USAGE	N-AQUISITION-UREA_METABOLISM	ureA->PGPT0000955	1
N-AQUISITION-UREA_USAGE	N-AQUISITION-UREA_METABOLISM	ureB->PGPT0000960	1
N-AQUISITION-UREA_USAGE	N-AQUISITION-UREA_METABOLISM	ureC->PGPT0000965	1
N-AQUISITION-UREA_USAGE	N-AQUISITION-UREA_METABOLISM	urtB->PGPT0000930	1
N-AQUISITION-UREA_USAGE	N-AQUISITION-UREA_METABOLISM	ycgI->PGPT0001000	1
N-AQUISITION-UREA_USAGE	N-AQUISITION-UREA_TRANSPORT	urtA->PGPT0000925	1
N-AQUISITION-UREA_USAGE	N-AQUISITION-UREA_TRANSPORT	urtB->PGPT0000930	1
N-AQUISITION-UREA_USAGE	N-AQUISITION-UREA_TRANSPORT	urtC->PGPT0000935	1
N-AQUISITION-UREA_USAGE	N-AQUISITION-UREA_TRANSPORT	urtD->PGPT0000940	1
N-AQUISITION-UREA_USAGE	N-AQUISITION-UREA_TRANSPORT	urtE->PGPT0000945	1
P-SOLUBILISATION-ORGANIC_ACID_METABOLISM	P-SOLUBILISATION-ACETIC_ACID_BIOSYNTHESIS	aceF|pdhC->PGPT0001390	2
P-SOLUBILISATION-ORGANIC_ACID_METABOLISM	P-SOLUBILISATION-ACETIC_ACID_BIOSYNTHESIS	ackA->PGPT0001360	1
P-SOLUBILISATION-ORGANIC_ACID_METABOLISM	P-SOLUBILISATION-ACETIC_ACID_BIOSYNTHESIS	acyP|yccX->PGPT0001372	1
P-SOLUBILISATION-ORGANIC_ACID_METABOLISM	P-SOLUBILISATION-ACETIC_ACID_BIOSYNTHESIS	lpd|pdhD->PGPT0001380	3
P-SOLUBILISATION-ORGANIC_ACID_METABOLISM	P-SOLUBILISATION-ACETIC_ACID_BIOSYNTHESIS	maeA|sfcA|ywkA->PGPT0001350	4
P-SOLUBILISATION-ORGANIC_ACID_METABOLISM	P-SOLUBILISATION-ACETIC_ACID_BIOSYNTHESIS	poxL->PGPT0007160	1
P-SOLUBILISATION-ORGANIC_ACID_METABOLISM	P-SOLUBILISATION-ACETIC_ACID_BIOSYNTHESIS	pta->PGPT0001365	1
P-SOLUBILISATION-ORGANIC_ACID_METABOLISM	P-SOLUBILISATION-ACETIC_ACID_TRANSPORT	actP->PGPT0001400	1
P-SOLUBILISATION-ORGANIC_ACID_METABOLISM	P-SOLUBILISATION-ACONITIC_ACID_BIOSYNTHESIS	acnA->PGPT0001465	1
P-SOLUBILISATION-ORGANIC_ACID_METABOLISM	P-SOLUBILISATION-ACONITIC_ACID_BIOSYNTHESIS	acnB->PGPT0001470	1
P-SOLUBILISATION-ORGANIC_ACID_METABOLISM	P-SOLUBILISATION-BUTYRIC_ACID_BIOSYNTHESIS	buk->PGPT0001815	1
P-SOLUBILISATION-ORGANIC_ACID_METABOLISM	P-SOLUBILISATION-BUTYRIC_ACID_BIOSYNTHESIS	menI|ydiI|ydiL|ydiI|ybdB->PGPT0001845	1
P-SOLUBILISATION-ORGANIC_ACID_METABOLISM	P-SOLUBILISATION-BUTYRIC_ACID_BIOSYNTHESIS	ptb->PGPT0001810	1
P-SOLUBILISATION-ORGANIC_ACID_METABOLISM	P-SOLUBILISATION-BUTYRIC_ACID_BIOSYNTHESIS	tesA->PGPT0001840	2
P-SOLUBILISATION-ORGANIC_ACID_METABOLISM	P-SOLUBILISATION-BUTYRIC_ACID_BIOSYNTHESIS	ybgC->PGPT0001850	2
P-SOLUBILISATION-ORGANIC_ACID_METABOLISM	P-SOLUBILISATION-CITRIC_ACID_BIOSYNTHESIS	CS|gltA->PGPT0001455	3
P-SOLUBILISATION-ORGANIC_ACID_METABOLISM	P-SOLUBILISATION-CITRIC_ACID_BIOSYNTHESIS	acnA->PGPT0001465	1
P-SOLUBILISATION-ORGANIC_ACID_METABOLISM	P-SOLUBILISATION-CITRIC_ACID_BIOSYNTHESIS	acnB->PGPT0001470	1
P-SOLUBILISATION-ORGANIC_ACID_METABOLISM	P-SOLUBILISATION-CITRIC_ACID_TRANSPORT	TC_CITMHS|CitMHS_family|citN->PGPT0001500	1
P-SOLUBILISATION-ORGANIC_ACID_METABOLISM	P-SOLUBILISATION-CITRIC_ACID_TRANSPORT	citS->PGPT0001490	1
P-SOLUBILISATION-ORGANIC_ACID_METABOLISM	P-SOLUBILISATION-FORMIC_ACID_BIOSYNTHESIS	fdhA->PGPT0002115	1
P-SOLUBILISATION-ORGANIC_ACID_METABOLISM	P-SOLUBILISATION-FUMARIC_ACID_BIOSYNTHESIS	hpaF->PGPT0001630	1
P-SOLUBILISATION-ORGANIC_ACID_METABOLISM	P-SOLUBILISATION-FUMARIC_ACID_BIOSYNTHESIS	sdhA|frdA->PGPT0001605	1
P-SOLUBILISATION-ORGANIC_ACID_METABOLISM	P-SOLUBILISATION-FUMARIC_ACID_BIOSYNTHESIS	sdhB|frdB->PGPT0001600	1
P-SOLUBILISATION-ORGANIC_ACID_METABOLISM	P-SOLUBILISATION-FUMARIC_ACID_BIOSYNTHESIS	sdhC|frdC->PGPT0001595	1
P-SOLUBILISATION-ORGANIC_ACID_METABOLISM	P-SOLUBILISATION-FUMARIC_ACID_TRANSPORT	dctA->PGPT0001450	1
P-SOLUBILISATION-ORGANIC_ACID_METABOLISM	P-SOLUBILISATION-GALACTONIC_ACID_TRANSPORT	dgoT->PGPT0002190	2
P-SOLUBILISATION-ORGANIC_ACID_METABOLISM	P-SOLUBILISATION-GLUCONIC_ACID-PQQ_PATHWAY	argD|pqqI->PGPT0014253	2
P-SOLUBILISATION-ORGANIC_ACID_METABOLISM	P-SOLUBILISATION-GLUCONIC_ACID-PQQ_PATHWAY	pqqL|yddC->PGPT0001280	1
P-SOLUBILISATION-ORGANIC_ACID_METABOLISM	P-SOLUBILISATION-GLUCONIC_ACID_TRANSPORT	TC_GNTP->PGPT0001340	1
P-SOLUBILISATION-ORGANIC_ACID_METABOLISM	P-SOLUBILISATION-GLYCOLIC_ACID_BIOSYNTHESIS	gph->PGPT0001730	2
P-SOLUBILISATION-ORGANIC_ACID_METABOLISM	P-SOLUBILISATION-GLYCOLIC_ACID_BIOSYNTHESIS	rbcL|cbbL->PGPT0001150	1
P-SOLUBILISATION-ORGANIC_ACID_METABOLISM	P-SOLUBILISATION-KETO-GLUCONATE_BIOSYNTHESIS	ghrB->PGPT0001310	1
P-SOLUBILISATION-ORGANIC_ACID_METABOLISM	P-SOLUBILISATION-KETO-|OXOGLUTARATE_TRANSPORT	TC_DASS|yflS->PGPT0013960	1
P-SOLUBILISATION-ORGANIC_ACID_METABOLISM	P-SOLUBILISATION-KETOGLUTARIC_ACID_BIOSYNTHESIS	icd->PGPT0001170	2
P-SOLUBILISATION-ORGANIC_ACID_METABOLISM	P-SOLUBILISATION-LACTIC_ACID_BIOSYNTHESIS	gloB|gloC->PGPT0001770	6
P-SOLUBILISATION-ORGANIC_ACID_METABOLISM	P-SOLUBILISATION-LACTIC_ACID_BIOSYNTHESIS	ldh->PGPT0001760	1
P-SOLUBILISATION-ORGANIC_ACID_METABOLISM	P-SOLUBILISATION-LACTIC_ACID_BIOSYNTHESIS	mgsA->PGPT0001780	1
P-SOLUBILISATION-ORGANIC_ACID_METABOLISM	P-SOLUBILISATION-LACTIC_ACID_TRANSPORT	lctP->PGPT0001800	2
P-SOLUBILISATION-ORGANIC_ACID_METABOLISM	P-SOLUBILISATION-MALIC_ACID_BIOSYNTHESIS	fumC->PGPT0001650	1
P-SOLUBILISATION-ORGANIC_ACID_METABOLISM	P-SOLUBILISATION-MALIC_ACID_BIOSYNTHESIS	maeA|sfcA|ywkA->PGPT0001350	4
P-SOLUBILISATION-ORGANIC_ACID_METABOLISM	P-SOLUBILISATION-MALIC_ACID_BIOSYNTHESIS	mdh->PGPT0001435	1
P-SOLUBILISATION-ORGANIC_ACID_METABOLISM	P-SOLUBILISATION-MALIC_ACID_TRANSPORT	dctA->PGPT0001450	1
P-SOLUBILISATION-ORGANIC_ACID_METABOLISM	P-SOLUBILISATION-MALIC_ACID_TRASNPORT	TC_DASS|yflS->PGPT0013960	1
P-SOLUBILISATION-ORGANIC_ACID_METABOLISM	P-SOLUBILISATION-MALIC_ACID_TRASNPORT	maeN->PGPT0001690	2
P-SOLUBILISATION-ORGANIC_ACID_METABOLISM	P-SOLUBILISATION-MALONIC_ACID_BIOSYNTHESIS	accA->PGPT0001695	1
P-SOLUBILISATION-ORGANIC_ACID_METABOLISM	P-SOLUBILISATION-MALONIC_ACID_BIOSYNTHESIS	accB|bccP->PGPT0001700	2
P-SOLUBILISATION-ORGANIC_ACID_METABOLISM	P-SOLUBILISATION-MALONIC_ACID_BIOSYNTHESIS	accC->PGPT0001705	2
P-SOLUBILISATION-ORGANIC_ACID_METABOLISM	P-SOLUBILISATION-MALONIC_ACID_BIOSYNTHESIS	accD->PGPT0001710	1
P-SOLUBILISATION-ORGANIC_ACID_METABOLISM	P-SOLUBILISATION-MALONIC_ACID_BIOSYNTHESIS	pccB->PGPT0001712	1
P-SOLUBILISATION-ORGANIC_ACID_METABOLISM	P-SOLUBILISATION-MALONIC_ACID_TRANSPORT	mdcF->PGPT0001720	1
P-SOLUBILISATION-ORGANIC_ACID_METABOLISM	P-SOLUBILISATION-OXALACETIC_ACID_BIOSYNTHESIS	mdh->PGPT0001435	1
P-SOLUBILISATION-ORGANIC_ACID_METABOLISM	P-SOLUBILISATION-OXALACETIC_ACID_BIOSYNTHESIS	pckA->PGPT0001405	1
P-SOLUBILISATION-ORGANIC_ACID_METABOLISM	P-SOLUBILISATION-OXALACETIC_ACID_BIOSYNTHESIS	pyc->PGPT0001420	1
P-SOLUBILISATION-ORGANIC_ACID_METABOLISM	P-SOLUBILISATION-OXALACETIC_ACID_TRANSPORT	dctA->PGPT0001450	1
P-SOLUBILISATION-ORGANIC_ACID_METABOLISM	P-SOLUBILISATION-PROPIONIC_ACID_BIOSYNTHESIS	ackA->PGPT0001360	1
P-SOLUBILISATION-ORGANIC_ACID_METABOLISM	P-SOLUBILISATION-PROPIONIC_ACID_BIOSYNTHESIS	acs->PGPT0002265	2
P-SOLUBILISATION-ORGANIC_ACID_METABOLISM	P-SOLUBILISATION-PROPIONIC_ACID_BIOSYNTHESIS	acuI|yhdH->PGPT0002275	1
P-SOLUBILISATION-ORGANIC_ACID_METABOLISM	P-SOLUBILISATION-PROPIONIC_ACID_BIOSYNTHESIS	bcd->PGPT0002285	4
P-SOLUBILISATION-ORGANIC_ACID_METABOLISM	P-SOLUBILISATION-PROPIONIC_ACID_BIOSYNTHESIS	mmdA->PGPT0002300	1
P-SOLUBILISATION-ORGANIC_ACID_METABOLISM	P-SOLUBILISATION-PROPIONIC_ACID_BIOSYNTHESIS	mmsA|iolA->PGPT0002295	1
P-SOLUBILISATION-ORGANIC_ACID_METABOLISM	P-SOLUBILISATION-PROPIONIC_ACID_BIOSYNTHESIS	pta->PGPT0001365	1
P-SOLUBILISATION-ORGANIC_ACID_METABOLISM	P-SOLUBILISATION-PYRUVIC_ACID_BIOSYNTHESIS	dapA|mosA->PGPT0002080	2
P-SOLUBILISATION-ORGANIC_ACID_METABOLISM	P-SOLUBILISATION-PYRUVIC_ACID_BIOSYNTHESIS	dat->PGPT0001915	1
P-SOLUBILISATION-ORGANIC_ACID_METABOLISM	P-SOLUBILISATION-PYRUVIC_ACID_BIOSYNTHESIS	dld->PGPT0001890	1
P-SOLUBILISATION-ORGANIC_ACID_METABOLISM	P-SOLUBILISATION-PYRUVIC_ACID_BIOSYNTHESIS	dsdA->PGPT0001970	1
P-SOLUBILISATION-ORGANIC_ACID_METABOLISM	P-SOLUBILISATION-PYRUVIC_ACID_BIOSYNTHESIS	eda->PGPT0002060	1
P-SOLUBILISATION-ORGANIC_ACID_METABOLISM	P-SOLUBILISATION-PYRUVIC_ACID_BIOSYNTHESIS	hpaF->PGPT0001630	1
P-SOLUBILISATION-ORGANIC_ACID_METABOLISM	P-SOLUBILISATION-PYRUVIC_ACID_BIOSYNTHESIS	ilvA|tdcB->PGPT0001960	1
P-SOLUBILISATION-ORGANIC_ACID_METABOLISM	P-SOLUBILISATION-PYRUVIC_ACID_BIOSYNTHESIS	ldh->PGPT0001760	1
P-SOLUBILISATION-ORGANIC_ACID_METABOLISM	P-SOLUBILISATION-PYRUVIC_ACID_BIOSYNTHESIS	ligK|galC->PGPT0002085	1
P-SOLUBILISATION-ORGANIC_ACID_METABOLISM	P-SOLUBILISATION-PYRUVIC_ACID_BIOSYNTHESIS	maeA|sfcA|ywkA->PGPT0001350	4
P-SOLUBILISATION-ORGANIC_ACID_METABOLISM	P-SOLUBILISATION-PYRUVIC_ACID_BIOSYNTHESIS	mccB->PGPT0001985	1
P-SOLUBILISATION-ORGANIC_ACID_METABOLISM	P-SOLUBILISATION-PYRUVIC_ACID_BIOSYNTHESIS	metC->PGPT0001995	2
P-SOLUBILISATION-ORGANIC_ACID_METABOLISM	P-SOLUBILISATION-PYRUVIC_ACID_BIOSYNTHESIS	mhpE->PGPT0002050	1
P-SOLUBILISATION-ORGANIC_ACID_METABOLISM	P-SOLUBILISATION-PYRUVIC_ACID_BIOSYNTHESIS	patB|malY->PGPT0001990	1
P-SOLUBILISATION-ORGANIC_ACID_METABOLISM	P-SOLUBILISATION-PYRUVIC_ACID_BIOSYNTHESIS	pps|ppsA->PGPT0002035	1
P-SOLUBILISATION-ORGANIC_ACID_METABOLISM	P-SOLUBILISATION-PYRUVIC_ACID_BIOSYNTHESIS	ptsI->PGPT0002025	1
P-SOLUBILISATION-ORGANIC_ACID_METABOLISM	P-SOLUBILISATION-PYRUVIC_ACID_BIOSYNTHESIS	pyk->PGPT0002020	1
P-SOLUBILISATION-ORGANIC_ACID_METABOLISM	P-SOLUBILISATION-PYRUVIC_ACID_BIOSYNTHESIS	sdaA|sdaB|tdcG->PGPT0001975	2
P-SOLUBILISATION-ORGANIC_ACID_METABOLISM	P-SOLUBILISATION-PYRUVIC_ACID_BIOSYNTHESIS	sseA->PGPT0002045	1
P-SOLUBILISATION-ORGANIC_ACID_METABOLISM	P-SOLUBILISATION-PYRUVIC_ACID_BIOSYNTHESIS	tpav|bioA|yhxA->PGPT0001925	1
P-SOLUBILISATION-ORGANIC_ACID_METABOLISM	P-SOLUBILISATION-PYRUVIC_ACID_BIOSYNTHESIS	ttuC|dmlA->PGPT0001905	1
P-SOLUBILISATION-ORGANIC_ACID_METABOLISM	P-SOLUBILISATION-SUCCINIC_ACID_ACID_BIOSYNTHESIS	frdA->PGPT0001115	2
P-SOLUBILISATION-ORGANIC_ACID_METABOLISM	P-SOLUBILISATION-SUCCINIC_ACID_ACID_BIOSYNTHESIS	gabD->PGPT0001580	1
P-SOLUBILISATION-ORGANIC_ACID_METABOLISM	P-SOLUBILISATION-SUCCINIC_ACID_ACID_BIOSYNTHESIS	icd->PGPT0001170	2
P-SOLUBILISATION-ORGANIC_ACID_METABOLISM	P-SOLUBILISATION-SUCCINIC_ACID_ACID_BIOSYNTHESIS	prpB->PGPT0001555	1
P-SOLUBILISATION-ORGANIC_ACID_METABOLISM	P-SOLUBILISATION-SUCCINIC_ACID_ACID_BIOSYNTHESIS	sucA->PGPT0001530	1
P-SOLUBILISATION-ORGANIC_ACID_METABOLISM	P-SOLUBILISATION-SUCCINIC_ACID_ACID_BIOSYNTHESIS	sucB->PGPT0001535	2
P-SOLUBILISATION-ORGANIC_ACID_METABOLISM	P-SOLUBILISATION-SUCCINIC_ACID_ACID_BIOSYNTHESIS	sucD->PGPT0001540	1
P-SOLUBILISATION-ORGANIC_ACID_METABOLISM	P-SOLUBILISATION-SUCCINIC_ACID_ACID_TRANSPORT	dctA->PGPT0001450	1
P-SOLUBILISATION-ORGANIC_ACID_METABOLISM	P-SOLUBILISATION-TARTARIC_ACID_BIOSYNTHESIS	ttuC|dmlA->PGPT0001905	1
P-SOLUBILISATION-ORGANIC_ACID_METABOLISM	P-SOLUBILISATION-TARTARIC_ACID_TRANSPORT	dctA->PGPT0001450	1
P-SOLUBILISATION-ORGANIC_ACID_METABOLISM	P-SOLUBILISATION-TARTARIC_ACID_TRANSPORT	ttuB->PGPT0002325	1
P-SOLUBILISATION-ORGANIC_ACID_METABOLISM	P-SOLUBILISATION-VALERIC_ACID_BIOSYNTHESIS	ilvD->PGPT0001875	1
P-SOLUBILISATION-ORGANIC_ACID_METABOLISM	P-SOLUBILISATION-VALERIC_ACID_BIOSYNTHESIS	paaF|echA->PGPT0001860	1
P-SOLUBILISATION-ORGANIC_ACID_METABOLISM	P-SOLUBILISATION-CARBONIC_ACID_BIOSYNTHESIS	GAMMACA_like->PGPT0002425	1
P-SOLUBILISATION-ORGANIC_ACID_METABOLISM	P-SOLUBILISATION-CARBONIC_ACID_BIOSYNTHESIS	cynT|can->PGPT0002415	2
P-SOLUBILISATION-ORGANIC_ACID_METABOLISM	P-SOLUBILISATION-NITRIC_ACID_BIOSYNTHESIS	narG|narZ|nxrA->PGPT0000285	1
P-SOLUBILISATION-ORGANIC_ACID_METABOLISM	P-SOLUBILISATION-NITRIC_ACID_BIOSYNTHESIS	narH|narY|nxrB->PGPT0000500	1
P-SOLUBILISATION-ORGANIC_ACID_METABOLISM	P-SOLUBILISATION-NITRIC_ACID_BIOSYNTHESIS	narI|narV->PGPT0000505	1
P-SOLUBILISATION-ORGANIC_ACID_METABOLISM	P-SOLUBILISATION-NITRIC_ACID_BIOSYNTHESIS	nasA|nasC|narB->PGPT0000390	1
P-SOLUBILISATION-ORGANIC_ACID_METABOLISM	P-SOLUBILISATION-PHOSPHONATE_DEGRADATION	phnF->PGPT0002515	1
P-SOLUBILISATION-ORGANIC_ACID_METABOLISM	P-SOLUBILISATION-PHOSPHONATE_DEGRADATION	phnO->PGPT0002475	1
P-SOLUBILISATION-ORGANIC_ACID_METABOLISM	P-SOLUBILISATION-PHOSPHONATE_DEGRADATION	phnP->PGPT0002480	1
P-SOLUBILISATION-ORGANIC_ACID_METABOLISM	P-SOLUBILISATION-SULFURIC_ACID_BIOSYNTHESIS	sat|met3->PGPT0002410	2
P-SOLUBILISATION-PHOSPHATASE_ACTIVITY	P-SOLUBILISATION-ALKALINE_PHOSPHATASE	phoA->PGPT0002570	3
P-SOLUBILISATION-PHOSPHATASE_ACTIVITY	P-SOLUBILISATION-ALKALINE_PHOSPHATASE	phoD->PGPT0002575	1
P-SOLUBILISATION-PHOSPHATASE_ACTIVITY	P-SOLUBILISATION-PHYTASE_PRODUCTION	phy|phyA|phyB|phyC->PGPT0002580	1
P-SOLUBILISATION-PHOSPHATASE_ACTIVITY	P-SOLUBILISATION-UNCHARACTERIZED_PHOSPHATASE	phoE->PGPT0002590	1
P-SOLUBILISATION-PHOSPHATE_METABOLISM	P-SOLUBILISATION-PHOSPAHTE_HOMEOSTASIS|REGULATION	phoH->PGPT0002700	1
P-SOLUBILISATION-PHOSPHATE_METABOLISM	P-SOLUBILISATION-PHOSPAHTE_HOMEOSTASIS|REGULATION	phoP|phoB1->PGPT0002665	3
P-SOLUBILISATION-PHOSPHATE_METABOLISM	P-SOLUBILISATION-PHOSPAHTE_HOMEOSTASIS|REGULATION	phoR->PGPT0002705	2
P-SOLUBILISATION-PHOSPHATE_METABOLISM	P-SOLUBILISATION-PHOSPAHTE_HOMEOSTASIS|REGULATION	regX3->PGPT0002675	1
P-SOLUBILISATION-PHOSPHATE_METABOLISM	P-SOLUBILISATION-PHOSPAHTE_HOMEOSTASIS|REGULATION	yciG|ymdF|gsiB->PGPT0002680	1
P-SOLUBILISATION-PHOSPHATE_METABOLISM	P-SOLUBILISATION-PHOSPAHTE_HOMEOSTASIS|REGULATION	yxiE->PGPT0002681	2
P-SOLUBILISATION-PHOSPHATE_METABOLISM	P-SOLUBILISATION-PHOSPHATE_TRANSPORT	TC_PIT->PGPT0002655	2
P-SOLUBILISATION-PHOSPHATE_METABOLISM	P-SOLUBILISATION-PHOSPHATE_TRANSPORT	phoU|phoY->PGPT0002630	1
P-SOLUBILISATION-PHOSPHATE_METABOLISM	P-SOLUBILISATION-PHOSPHATE_TRANSPORT	pstA->PGPT0002610	1
P-SOLUBILISATION-PHOSPHATE_METABOLISM	P-SOLUBILISATION-PHOSPHATE_TRANSPORT	pstB|phoT->PGPT0002615	2
P-SOLUBILISATION-PHOSPHATE_METABOLISM	P-SOLUBILISATION-PHOSPHATE_TRANSPORT	pstC|phoW->PGPT0002620	1
P-SOLUBILISATION-PHOSPHATE_METABOLISM	P-SOLUBILISATION-PHOSPHATE_TRANSPORT	pstS|phoS->PGPT0002625	1
P-SOLUBILISATION-PHOSPHATE_METABOLISM	P-SOLUBILISATION-PHOSPHATE_TRANSPORT	yjbB->PGPT0002650	2
K-SOLUBILISATION-ORGANIC_ACID_METABOLISM	K-SOLUBILISATION-MALIC_ACID_TRANSPORT	TC_DASS|yflS->PGPT0013960	1
K-SOLUBILISATION-OTHER_ACID_METABOLISMS	K-SOLUBILISATION-CARBONIC_ACID_BIOSYNTHESIS	GAMMACA_like->PGPT0002425	1
K-SOLUBILISATION-OTHER_ACID_METABOLISMS	K-SOLUBILISATION-CARBONIC_ACID_BIOSYNTHESIS	cynT|can->PGPT0002415	2
K-SOLUBILISATION-OTHER_ACID_METABOLISMS	K-SOLUBILISATION-NITRIC_ACID_BIOSYNTHESIS	narG|narZ|nxrA->PGPT0000285	1
K-SOLUBILISATION-OTHER_ACID_METABOLISMS	K-SOLUBILISATION-NITRIC_ACID_BIOSYNTHESIS	narH|narY|nxrB->PGPT0000500	1
K-SOLUBILISATION-OTHER_ACID_METABOLISMS	K-SOLUBILISATION-NITRIC_ACID_BIOSYNTHESIS	narI|narV->PGPT0000505	1
K-SOLUBILISATION-OTHER_ACID_METABOLISMS	K-SOLUBILISATION-NITRIC_ACID_BIOSYNTHESIS	nasA|nasC|narB->PGPT0000390	1
K-SOLUBILISATION-OTHER_ACID_METABOLISMS	K-SOLUBILISATION-SULFURIC_ACID_BIOSYNTHESIS	sat|met3->PGPT0002410	2
K-SOLUBILIZATION-ORGANIC_ACID_METABOLISM	K-SOLUBILISATION-ACETIC_ACID_BIOSYNTHESIS	aceF|pdhC->PGPT0001390	2
K-SOLUBILIZATION-ORGANIC_ACID_METABOLISM	K-SOLUBILISATION-ACETIC_ACID_BIOSYNTHESIS	ackA->PGPT0001360	1
K-SOLUBILIZATION-ORGANIC_ACID_METABOLISM	K-SOLUBILISATION-ACETIC_ACID_BIOSYNTHESIS	acyP|yccX->PGPT0001372	1
K-SOLUBILIZATION-ORGANIC_ACID_METABOLISM	K-SOLUBILISATION-ACETIC_ACID_BIOSYNTHESIS	lpd|pdhD->PGPT0001380	3
K-SOLUBILIZATION-ORGANIC_ACID_METABOLISM	K-SOLUBILISATION-ACETIC_ACID_BIOSYNTHESIS	maeA|sfcA|ywkA->PGPT0001350	4
K-SOLUBILIZATION-ORGANIC_ACID_METABOLISM	K-SOLUBILISATION-ACETIC_ACID_BIOSYNTHESIS	poxL->PGPT0007160	1
K-SOLUBILIZATION-ORGANIC_ACID_METABOLISM	K-SOLUBILISATION-ACETIC_ACID_BIOSYNTHESIS	pta->PGPT0001365	1
K-SOLUBILIZATION-ORGANIC_ACID_METABOLISM	K-SOLUBILISATION-ACETIC_ACID_TRANSPORT	actP->PGPT0001400	1
K-SOLUBILIZATION-ORGANIC_ACID_METABOLISM	K-SOLUBILISATION-ACONITIC_ACID_BIOSYNTHESIS	acnA->PGPT0001465	1
K-SOLUBILIZATION-ORGANIC_ACID_METABOLISM	K-SOLUBILISATION-ACONITIC_ACID_BIOSYNTHESIS	acnB->PGPT0001470	1
K-SOLUBILIZATION-ORGANIC_ACID_METABOLISM	K-SOLUBILISATION-BUTYRIC_ACID_BIOSYNTHESIS	buk->PGPT0001815	1
K-SOLUBILIZATION-ORGANIC_ACID_METABOLISM	K-SOLUBILISATION-BUTYRIC_ACID_BIOSYNTHESIS	menI|ydiI|ydiL|ydiI|ybdB->PGPT0001845	1
K-SOLUBILIZATION-ORGANIC_ACID_METABOLISM	K-SOLUBILISATION-BUTYRIC_ACID_BIOSYNTHESIS	ptb->PGPT0001810	1
K-SOLUBILIZATION-ORGANIC_ACID_METABOLISM	K-SOLUBILISATION-BUTYRIC_ACID_BIOSYNTHESIS	tesA->PGPT0001840	2
K-SOLUBILIZATION-ORGANIC_ACID_METABOLISM	K-SOLUBILISATION-BUTYRIC_ACID_BIOSYNTHESIS	ybgC->PGPT0001850	2
K-SOLUBILIZATION-ORGANIC_ACID_METABOLISM	K-SOLUBILISATION-CITRIC_ACID_BIOSYNTHESIS	CS|gltA->PGPT0001455	3
K-SOLUBILIZATION-ORGANIC_ACID_METABOLISM	K-SOLUBILISATION-CITRIC_ACID_BIOSYNTHESIS	acnA->PGPT0001465	1
K-SOLUBILIZATION-ORGANIC_ACID_METABOLISM	K-SOLUBILISATION-CITRIC_ACID_BIOSYNTHESIS	acnB->PGPT0001470	1
K-SOLUBILIZATION-ORGANIC_ACID_METABOLISM	K-SOLUBILISATION-CITRIC_ACID_TRANSPORT	TC_CITMHS|CitMHS_family|citN->PGPT0001500	1
K-SOLUBILIZATION-ORGANIC_ACID_METABOLISM	K-SOLUBILISATION-CITRIC_ACID_TRANSPORT	citS->PGPT0001490	1
K-SOLUBILIZATION-ORGANIC_ACID_METABOLISM	K-SOLUBILISATION-FORMIC_ACID_BIOSYNTHESIS	fdhA->PGPT0002115	1
K-SOLUBILIZATION-ORGANIC_ACID_METABOLISM	K-SOLUBILISATION-FUMARIC_ACID_BIOSYNTHESIS	hpaF->PGPT0001630	1
K-SOLUBILIZATION-ORGANIC_ACID_METABOLISM	K-SOLUBILISATION-FUMARIC_ACID_BIOSYNTHESIS	sdhA|frdA->PGPT0001605	1
K-SOLUBILIZATION-ORGANIC_ACID_METABOLISM	K-SOLUBILISATION-FUMARIC_ACID_BIOSYNTHESIS	sdhB|frdB->PGPT0001600	1
K-SOLUBILIZATION-ORGANIC_ACID_METABOLISM	K-SOLUBILISATION-FUMARIC_ACID_BIOSYNTHESIS	sdhC|frdC->PGPT0001595	1
K-SOLUBILIZATION-ORGANIC_ACID_METABOLISM	K-SOLUBILISATION-FUMARIC_ACID_TRANSPORT	dctA->PGPT0001450	1
K-SOLUBILIZATION-ORGANIC_ACID_METABOLISM	K-SOLUBILISATION-GALACTONIC_ACID_TRANSPORT	dgoT->PGPT0002190	2
K-SOLUBILIZATION-ORGANIC_ACID_METABOLISM	K-SOLUBILISATION-GLUCONIC_ACID-PQQ_PATHWAY	argD|pqqI->PGPT0014253	2
K-SOLUBILIZATION-ORGANIC_ACID_METABOLISM	K-SOLUBILISATION-GLUCONIC_ACID-PQQ_PATHWAY	pqqL|yddC->PGPT0001280	1
K-SOLUBILIZATION-ORGANIC_ACID_METABOLISM	K-SOLUBILISATION-GLUCONIC_ACID_TRANSPORT	TC_GNTP->PGPT0001340	1
K-SOLUBILIZATION-ORGANIC_ACID_METABOLISM	K-SOLUBILISATION-KETO-GLUCONATE_BIOSYNTHESIS	ghrB->PGPT0001310	1
K-SOLUBILIZATION-ORGANIC_ACID_METABOLISM	K-SOLUBILISATION-KETO-|OXOGLUTARATE_TRANSPORT	TC_DASS|yflS->PGPT0013960	1
K-SOLUBILIZATION-ORGANIC_ACID_METABOLISM	K-SOLUBILISATION-KETOGLUTARIC_ACID_BIOSYNTHESIS	icd->PGPT0001170	2
K-SOLUBILIZATION-ORGANIC_ACID_METABOLISM	K-SOLUBILISATION-LACTIC_ACID_BIOSYNTHESIS	gloB|gloC->PGPT0001770	6
K-SOLUBILIZATION-ORGANIC_ACID_METABOLISM	K-SOLUBILISATION-LACTIC_ACID_BIOSYNTHESIS	ldh->PGPT0001760	1
K-SOLUBILIZATION-ORGANIC_ACID_METABOLISM	K-SOLUBILISATION-LACTIC_ACID_BIOSYNTHESIS	mgsA->PGPT0001780	1
K-SOLUBILIZATION-ORGANIC_ACID_METABOLISM	K-SOLUBILISATION-LACTIC_ACID_TRANSPORT	lctP->PGPT0001800	2
K-SOLUBILIZATION-ORGANIC_ACID_METABOLISM	K-SOLUBILISATION-MALIC_ACID_BIOSYNTHESIS	fumC->PGPT0001650	1
K-SOLUBILIZATION-ORGANIC_ACID_METABOLISM	K-SOLUBILISATION-MALIC_ACID_BIOSYNTHESIS	maeA|sfcA|ywkA->PGPT0001350	4
K-SOLUBILIZATION-ORGANIC_ACID_METABOLISM	K-SOLUBILISATION-MALIC_ACID_BIOSYNTHESIS	mdh->PGPT0001435	1
K-SOLUBILIZATION-ORGANIC_ACID_METABOLISM	K-SOLUBILISATION-MALIC_ACID_TRANSPORT	dctA->PGPT0001450	1
K-SOLUBILIZATION-ORGANIC_ACID_METABOLISM	K-SOLUBILISATION-MALIC_ACID_TRASNPORT	maeN->PGPT0001690	2
K-SOLUBILIZATION-ORGANIC_ACID_METABOLISM	K-SOLUBILISATION-MALONIC_ACID_BIOSYNTHESIS	accA->PGPT0001695	1
K-SOLUBILIZATION-ORGANIC_ACID_METABOLISM	K-SOLUBILISATION-MALONIC_ACID_BIOSYNTHESIS	accB|bccP->PGPT0001700	2
K-SOLUBILIZATION-ORGANIC_ACID_METABOLISM	K-SOLUBILISATION-MALONIC_ACID_BIOSYNTHESIS	accC->PGPT0001705	2
K-SOLUBILIZATION-ORGANIC_ACID_METABOLISM	K-SOLUBILISATION-MALONIC_ACID_BIOSYNTHESIS	accD->PGPT0001710	1
K-SOLUBILIZATION-ORGANIC_ACID_METABOLISM	K-SOLUBILISATION-MALONIC_ACID_BIOSYNTHESIS	pccB->PGPT0001712	1
K-SOLUBILIZATION-ORGANIC_ACID_METABOLISM	K-SOLUBILISATION-MALONIC_ACID_TRANSPORT	mdcF->PGPT0001720	1
K-SOLUBILIZATION-ORGANIC_ACID_METABOLISM	K-SOLUBILISATION-OXALACETIC_ACID_BIOSYNTHESIS	mdh->PGPT0001435	1
K-SOLUBILIZATION-ORGANIC_ACID_METABOLISM	K-SOLUBILISATION-OXALACETIC_ACID_BIOSYNTHESIS	pckA->PGPT0001405	1
K-SOLUBILIZATION-ORGANIC_ACID_METABOLISM	K-SOLUBILISATION-OXALACETIC_ACID_BIOSYNTHESIS	pyc->PGPT0001420	1
K-SOLUBILIZATION-ORGANIC_ACID_METABOLISM	K-SOLUBILISATION-OXALACETIC_ACID_TRANSPORT	dctA->PGPT0001450	1
K-SOLUBILIZATION-ORGANIC_ACID_METABOLISM	K-SOLUBILISATION-PROPIONIC_ACID_BIOSYNTHESIS	ackA->PGPT0001360	1
K-SOLUBILIZATION-ORGANIC_ACID_METABOLISM	K-SOLUBILISATION-PROPIONIC_ACID_BIOSYNTHESIS	acs->PGPT0002265	2
K-SOLUBILIZATION-ORGANIC_ACID_METABOLISM	K-SOLUBILISATION-PROPIONIC_ACID_BIOSYNTHESIS	acuI|yhdH->PGPT0002275	1
K-SOLUBILIZATION-ORGANIC_ACID_METABOLISM	K-SOLUBILISATION-PROPIONIC_ACID_BIOSYNTHESIS	bcd->PGPT0002285	4
K-SOLUBILIZATION-ORGANIC_ACID_METABOLISM	K-SOLUBILISATION-PROPIONIC_ACID_BIOSYNTHESIS	mmdA->PGPT0002300	1
K-SOLUBILIZATION-ORGANIC_ACID_METABOLISM	K-SOLUBILISATION-PROPIONIC_ACID_BIOSYNTHESIS	mmsA|iolA->PGPT0002295	1
K-SOLUBILIZATION-ORGANIC_ACID_METABOLISM	K-SOLUBILISATION-PROPIONIC_ACID_BIOSYNTHESIS	pta->PGPT0001365	1
K-SOLUBILIZATION-ORGANIC_ACID_METABOLISM	K-SOLUBILISATION-PYRUVIC_ACID_BIOSYNTHESIS	dapA|mosA->PGPT0002080	2
K-SOLUBILIZATION-ORGANIC_ACID_METABOLISM	K-SOLUBILISATION-PYRUVIC_ACID_BIOSYNTHESIS	dat->PGPT0001915	1
K-SOLUBILIZATION-ORGANIC_ACID_METABOLISM	K-SOLUBILISATION-PYRUVIC_ACID_BIOSYNTHESIS	dld->PGPT0001890	1
K-SOLUBILIZATION-ORGANIC_ACID_METABOLISM	K-SOLUBILISATION-PYRUVIC_ACID_BIOSYNTHESIS	dsdA->PGPT0001970	1
K-SOLUBILIZATION-ORGANIC_ACID_METABOLISM	K-SOLUBILISATION-PYRUVIC_ACID_BIOSYNTHESIS	eda->PGPT0002060	1
K-SOLUBILIZATION-ORGANIC_ACID_METABOLISM	K-SOLUBILISATION-PYRUVIC_ACID_BIOSYNTHESIS	hpaF->PGPT0001630	1
K-SOLUBILIZATION-ORGANIC_ACID_METABOLISM	K-SOLUBILISATION-PYRUVIC_ACID_BIOSYNTHESIS	ilvA|tdcB->PGPT0001960	1
K-SOLUBILIZATION-ORGANIC_ACID_METABOLISM	K-SOLUBILISATION-PYRUVIC_ACID_BIOSYNTHESIS	ldh->PGPT0001760	1
K-SOLUBILIZATION-ORGANIC_ACID_METABOLISM	K-SOLUBILISATION-PYRUVIC_ACID_BIOSYNTHESIS	ligK|galC->PGPT0002085	1
K-SOLUBILIZATION-ORGANIC_ACID_METABOLISM	K-SOLUBILISATION-PYRUVIC_ACID_BIOSYNTHESIS	maeA|sfcA|ywkA->PGPT0001350	4
K-SOLUBILIZATION-ORGANIC_ACID_METABOLISM	K-SOLUBILISATION-PYRUVIC_ACID_BIOSYNTHESIS	mccB->PGPT0001985	1
K-SOLUBILIZATION-ORGANIC_ACID_METABOLISM	K-SOLUBILISATION-PYRUVIC_ACID_BIOSYNTHESIS	metC->PGPT0001995	2
K-SOLUBILIZATION-ORGANIC_ACID_METABOLISM	K-SOLUBILISATION-PYRUVIC_ACID_BIOSYNTHESIS	mhpE->PGPT0002050	1
K-SOLUBILIZATION-ORGANIC_ACID_METABOLISM	K-SOLUBILISATION-PYRUVIC_ACID_BIOSYNTHESIS	patB|malY->PGPT0001990	1
K-SOLUBILIZATION-ORGANIC_ACID_METABOLISM	K-SOLUBILISATION-PYRUVIC_ACID_BIOSYNTHESIS	pps|ppsA->PGPT0002035	1
K-SOLUBILIZATION-ORGANIC_ACID_METABOLISM	K-SOLUBILISATION-PYRUVIC_ACID_BIOSYNTHESIS	ptsI->PGPT0002025	1
K-SOLUBILIZATION-ORGANIC_ACID_METABOLISM	K-SOLUBILISATION-PYRUVIC_ACID_BIOSYNTHESIS	pyk->PGPT0002020	1
K-SOLUBILIZATION-ORGANIC_ACID_METABOLISM	K-SOLUBILISATION-PYRUVIC_ACID_BIOSYNTHESIS	sdaA|sdaB|tdcG->PGPT0001975	2
K-SOLUBILIZATION-ORGANIC_ACID_METABOLISM	K-SOLUBILISATION-PYRUVIC_ACID_BIOSYNTHESIS	sseA->PGPT0002045	1
K-SOLUBILIZATION-ORGANIC_ACID_METABOLISM	K-SOLUBILISATION-PYRUVIC_ACID_BIOSYNTHESIS	tpav|bioA|yhxA->PGPT0001925	1
K-SOLUBILIZATION-ORGANIC_ACID_METABOLISM	K-SOLUBILISATION-PYRUVIC_ACID_BIOSYNTHESIS	ttuC|dmlA->PGPT0001905	1
K-SOLUBILIZATION-ORGANIC_ACID_METABOLISM	K-SOLUBILISATION-SUCCINIC_ACID_ACID_BIOSYNTHESIS	frdA->PGPT0001115	2
K-SOLUBILIZATION-ORGANIC_ACID_METABOLISM	K-SOLUBILISATION-SUCCINIC_ACID_ACID_BIOSYNTHESIS	gabD->PGPT0001580	1
K-SOLUBILIZATION-ORGANIC_ACID_METABOLISM	K-SOLUBILISATION-SUCCINIC_ACID_ACID_BIOSYNTHESIS	icd->PGPT0001170	2
K-SOLUBILIZATION-ORGANIC_ACID_METABOLISM	K-SOLUBILISATION-SUCCINIC_ACID_ACID_BIOSYNTHESIS	prpB->PGPT0001555	1
K-SOLUBILIZATION-ORGANIC_ACID_METABOLISM	K-SOLUBILISATION-SUCCINIC_ACID_ACID_BIOSYNTHESIS	sucA->PGPT0001530	1
K-SOLUBILIZATION-ORGANIC_ACID_METABOLISM	K-SOLUBILISATION-SUCCINIC_ACID_ACID_BIOSYNTHESIS	sucB->PGPT0001535	2
K-SOLUBILIZATION-ORGANIC_ACID_METABOLISM	K-SOLUBILISATION-SUCCINIC_ACID_ACID_BIOSYNTHESIS	sucD->PGPT0001540	1
K-SOLUBILIZATION-ORGANIC_ACID_METABOLISM	K-SOLUBILISATION-SUCCINIC_ACID_ACID_TRANSPORT	dctA->PGPT0001450	1
K-SOLUBILIZATION-ORGANIC_ACID_METABOLISM	K-SOLUBILISATION-TARTARIC_ACID_BIOSYNTHESIS	ttuC|dmlA->PGPT0001905	1
K-SOLUBILIZATION-ORGANIC_ACID_METABOLISM	K-SOLUBILISATION-TARTARIC_ACID_TRANSPORT	dctA->PGPT0001450	1
K-SOLUBILIZATION-ORGANIC_ACID_METABOLISM	K-SOLUBILISATION-VALERIC_ACID_BIOSYNTHESIS	ilvD->PGPT0001875	1
K-SOLUBILIZATION-ORGANIC_ACID_METABOLISM	K-SOLUBILISATION-VALERIC_ACID_BIOSYNTHESIS	paaF|echA->PGPT0001860	1
K-SOLUBILIZATION-POTASSIUM_TRANSPORT	K-SOLUBILIZATION-TRK-UPTAKE_SYSTEM	kch|trkA|mthK|pch->PGPT0002715	1
K-SOLUBILIZATION-POTASSIUM_TRANSPORT	K-SOLUBILIZATION-TRK-UPTAKE_SYSTEM	trkA|ktrA->PGPT0002710	2
K-SOLUBILIZATION-POTASSIUM_TRANSPORT	K-SOLUBILIZATION-TRK-UPTAKE_SYSTEM	trkG|trkH|ktrB->PGPT0002735	2
S-ASSSIMILATION-SULFUR_METABOLISM	S-METABOLISM-ALKANESULFONATE_DEGRADATION	ssuE->PGPT0003045	1
S-ASSSIMILATION-SULFUR_METABOLISM	S-METABOLISM-SULFATE_REDUCTION	cysC->PGPT0002780	2
S-ASSSIMILATION-SULFUR_METABOLISM	S-METABOLISM-SULFATE_REDUCTION	cysH->PGPT0002785	2
S-ASSSIMILATION-SULFUR_METABOLISM	S-METABOLISM-SULFATE_REDUCTION	cysI->PGPT0002790	1
S-ASSSIMILATION-SULFUR_METABOLISM	S-METABOLISM-SULFATE_REDUCTION	cysJ->PGPT0002795	1
S-ASSSIMILATION-SULFUR_METABOLISM	S-METABOLISM-SULFATE_REDUCTION	cysK->PGPT0002810	3
S-ASSSIMILATION-SULFUR_METABOLISM	S-METABOLISM-SULFATE_REDUCTION	sat|met3->PGPT0002410	2
S-ASSSIMILATION-SULFUR_METABOLISM	S-METABOLISM-SULFATE_TRANSPORT	TC_SULP->PGPT0003020	3
S-ASSSIMILATION-SULFUR_METABOLISM	S-METABOLISM-SULFUR_HOMEOSTASIS	nifS|iscS->PGPT0000065	3
S-ASSSIMILATION-SULFUR_METABOLISM	S-METABOLISM-SULFUR_HOMEOSTASIS	sseA->PGPT0002045	1
S-ASSSIMILATION-SULFUR_METABOLISM	S-METABOLISM-SULFUR_REGULATION	cysE->PGPT0002970	1
S-ASSSIMILATION-SULFUR_METABOLISM	S-METABOLISM-SULFUR_REGULATION	cysS->PGPT0002985	1
S-ASSSIMILATION-SULFUR_METABOLISM	S-METABOLISM-TAURINE_DEGRADATION	ggt->PGPT0002935	1
FLUORIDE_RESISTANCE	FLUORIDE_RESISTANCE-FLUORIDE_TRANSPORT	TC_CIC|eriC->PGPT0004990	1
FLUORIDE_RESISTANCE	FLUORIDE_RESISTANCE-FLUORIDE_TRANSPORT	crcB->PGPT0004985	2
HEAVY_METAL_ANTIMONY_RESISTANCE	ANTIMONY_RESISTANCE-ANTIMONY_HOMEOSTASIS	iscR->PGPT0004960	1
HEAVY_METAL_ANTIMONY_RESISTANCE	ANTIMONY_RESISTANCE-ANTIMONY_TRANSPORT	glpF|pduF->PGPT0004760	1
HEAVY_METAL_ANTIMONY_RESISTANCE	ANTIMONY_RESISTANCE-PUTATIVE_PST-PHO-PIT_TRANSPORT_SYSTEM	pstA->PGPT0002610	1
HEAVY_METAL_ANTIMONY_RESISTANCE	ANTIMONY_RESISTANCE-PUTATIVE_PST-PHO-PIT_TRANSPORT_SYSTEM	pstB|phoT->PGPT0002615	2
HEAVY_METAL_ANTIMONY_RESISTANCE	ANTIMONY_RESISTANCE-PUTATIVE_PST-PHO-PIT_TRANSPORT_SYSTEM	pstC|phoW->PGPT0002620	1
HEAVY_METAL_ANTIMONY_RESISTANCE	ANTIMONY_RESISTANCE-PUTATIVE_PST-PHO-PIT_TRANSPORT_SYSTEM	pstS|phoS->PGPT0002625	1
HEAVY_METAL_ANTIMONY_RESISTANCE	ANTIMONY_RESISTANCE_SYSTEM	arsB|arsenical_pump_membrane_protein->PGPT0004710	1
HEAVY_METAL_ANTIMONY_RESISTANCE	ANTIMONY_RESISTANCE_SYSTEM	arsC->PGPT0004715	1
HEAVY_METAL_ANTIMONY_RESISTANCE	ANTIMONY_RESISTANCE_SYSTEM	arsC1->PGPT0004720	1
HEAVY_METAL_ANTIMONY_RESISTANCE	ANTIMONY_RESISTANCE_SYSTEM	arsR->PGPT0004735	2
HEAVY_METAL_ARSENIC_RESISTANCE	ARSENIC_RESISTANCE-ARSENIC_TRANSPORT	glpF|pduF->PGPT0004760	1
HEAVY_METAL_ARSENIC_RESISTANCE	ARSENIC_RESISTANCE-PST-PHO-PIT_TRANSPORT_SYSTEM	phoU|phoY->PGPT0002630	1
HEAVY_METAL_ARSENIC_RESISTANCE	ARSENIC_RESISTANCE-PST-PHO-PIT_TRANSPORT_SYSTEM	pstA->PGPT0002610	1
HEAVY_METAL_ARSENIC_RESISTANCE	ARSENIC_RESISTANCE-PST-PHO-PIT_TRANSPORT_SYSTEM	pstB|phoT->PGPT0002615	2
HEAVY_METAL_ARSENIC_RESISTANCE	ARSENIC_RESISTANCE-PST-PHO-PIT_TRANSPORT_SYSTEM	pstC|phoW->PGPT0002620	1
HEAVY_METAL_ARSENIC_RESISTANCE	ARSENIC_RESISTANCE-PST-PHO-PIT_TRANSPORT_SYSTEM	pstS|phoS->PGPT0002625	1
HEAVY_METAL_ARSENIC_RESISTANCE	ARSENIC_RESISTANCE_SYSTEM	arsB|arsenical_pump_membrane_protein->PGPT0004710	1
HEAVY_METAL_ARSENIC_RESISTANCE	ARSENIC_RESISTANCE_SYSTEM	arsC->PGPT0004715	1
HEAVY_METAL_ARSENIC_RESISTANCE	ARSENIC_RESISTANCE_SYSTEM	arsC1->PGPT0004720	1
HEAVY_METAL_ARSENIC_RESISTANCE	ARSENIC_RESISTANCE_SYSTEM	arsR->PGPT0004735	2
HEAVY_METAL_BISMUTH_RESISTANCE	BISMUTH_RESISTANCE-BISMUTH_HOMEOSTASIS	arsR->PGPT0004735	2
HEAVY_METAL_CADMIUM_RESISTANCE	CADMIUM_RESISTANCE-CADMIUM_HOMEOSTASIS	cmtR->PGPT0004390	1
HEAVY_METAL_CADMIUM_RESISTANCE	CADMIUM_RESISTANCE-CADMIUM_TRANSPORT	zntA|cadA->PGPT0004200	3
HEAVY_METAL_CHROMATE_RESISTANCE	CHROMATE_RESISTANCE-CHR_TRANSPORT_SYSTEM	chrC|sodB|sodA->PGPT0004190	2
HEAVY_METAL_CHROMATE_RESISTANCE	CHROMATE_RESISTANCE-CHR_TRANSPORT_SYSTEM	chrS->PGPT0004196	1
HEAVY_METAL_COBALT_RESISTANCE	COBALT_RESISTANCE-CBI_TRANSPORT_SYSTEM	cbiO->PGPT0004455	2
HEAVY_METAL_COBALT_RESISTANCE	COBALT_RESISTANCE-COBALT_HOMEOSTASIS	cobC|phpB->PGPT0004650	1
HEAVY_METAL_COBALT_RESISTANCE	COBALT_RESISTANCE-COBALT_HOMEOSTASIS	rhnA_cobC->PGPT0004575	1
HEAVY_METAL_COPPER_RESISTANCE	COPPER_RESISTANCE-COPPER_TRANSPORT	copA|ctpA->PGPT0004090	1
HEAVY_METAL_COPPER_RESISTANCE	COPPER_RESISTANCE-COPPER_TRANSPORT	ycnJ->PGPT0004095	1
HEAVY_METAL_COPPER_RESISTANCE	COPPER_RESISTANCE-RELATED_FUNCTIONS	csoR|ricR->PGPT0004175	1
HEAVY_METAL_COPPER_RESISTANCE	COPPER_RESISTANCE-RELATED_FUNCTIONS	cueR->PGPT0004165	1
HEAVY_METAL_COPPER_RESISTANCE	COPPER_RESISTANCE-RELATED_FUNCTIONS	mhqA|mhqE|mhqO|yaiA->PGPT0028510	2
HEAVY_METAL_COPPER_RESISTANCE	COPPER_RESISTANCE-RELATED_FUNCTIONS	ycnK->PGPT0004170	1
HEAVY_METAL_COPPER_RESISTANCE	COPPER_RESISTANCE_MEDIATION	ATOX1|ATX1|copZ|golB->PGPT0004125	1
HEAVY_METAL_COPPER_RESISTANCE	COPPER_RESISTANCE_MEDIATION	cueR->PGPT0004135	3
HEAVY_METAL_COPPER_RESISTANCE	COPPER_RESISTANCE_MEDIATION	cusR|copR|silR->PGPT0004105	1
HEAVY_METAL_COPPER_RESISTANCE	COPPER_RESISTANCE_MEDIATION	cusS|copS|silS->PGPT0004100	2
HEAVY_METAL_COPPER_RESISTANCE	COPPER_RESISTANCE_MEDIATION	dps|dpsA->PGPT0004055	2
HEAVY_METAL_IRON_RESISTANCE	IRON_RESISTANCE-ACHROMOBACTIN_TRANSPORT	putative_cbrC->PGPT0003115	1
HEAVY_METAL_IRON_RESISTANCE	IRON_RESISTANCE-BACILLIBACTIN_METABOLISM	btr|ybbB->PGPT0003170	1
HEAVY_METAL_IRON_RESISTANCE	IRON_RESISTANCE-BACILLIBACTIN_METABOLISM	dhbF->PGPT0003165	1
HEAVY_METAL_IRON_RESISTANCE	IRON_RESISTANCE-BACILLIBACTIN_METABOLISM	mta|ywnD->PGPT0003175	1
HEAVY_METAL_IRON_RESISTANCE	IRON_RESISTANCE-BACILLIBACTIN_METABOLISM	ymfI|fabG|efpI->PGPT0003180	10
HEAVY_METAL_IRON_RESISTANCE	IRON_RESISTANCE-BACILLIBACTIN_TRANSPORT	blt->PGPT0003185	2
HEAVY_METAL_IRON_RESISTANCE	IRON_RESISTANCE-BACILLIBACTIN_TRANSPORT	bmr->PGPT0003190	1
HEAVY_METAL_IRON_RESISTANCE	IRON_RESISTANCE-BACILLIBACTIN_TRANSPORT	ydfK|yqgA->PGPT0003195	1
HEAVY_METAL_IRON_RESISTANCE	IRON_RESISTANCE-CATECHOL_RELATED_FERRIC_CITRATE_TRANSPORT	fecB|htsA->PGPT0003800	1
HEAVY_METAL_IRON_RESISTANCE	IRON_RESISTANCE-CATECHOL_RELATED_FERRIC_CITRATE_TRANSPORT	fecC|htsB->PGPT0003805	1
HEAVY_METAL_IRON_RESISTANCE	IRON_RESISTANCE-CATECHOL_RELATED_FERRIC_CITRATE_TRANSPORT	fecD|htsC->PGPT0003810	2
HEAVY_METAL_IRON_RESISTANCE	IRON_RESISTANCE-CATECHOL_RELATED_FERRIC_CITRATE_TRANSPORT	fecE->PGPT0003815	1
HEAVY_METAL_IRON_RESISTANCE	IRON_RESISTANCE-COPROGEN_BIOSYNTHESIS	hemN|hemZ->PGPT0003200	2
HEAVY_METAL_IRON_RESISTANCE	IRON_RESISTANCE-ENTEROBACTIN|ENTEROCHELIN_METABOLISM	acrR|smeT->PGPT0003255	2
HEAVY_METAL_IRON_RESISTANCE	IRON_RESISTANCE-ENTEROBACTIN|ENTEROCHELIN_METABOLISM	pfeE->PGPT0003240	1
HEAVY_METAL_IRON_RESISTANCE	IRON_RESISTANCE-ENTEROBACTIN|ENTEROCHELIN_TRANSPORT	acrA|lir|mtcA|mexA|adeI|smeD|mtrC|cmeA->PGPT0003275	1
HEAVY_METAL_IRON_RESISTANCE	IRON_RESISTANCE-ENTEROBACTIN|ENTEROCHELIN|BACILLIBACTIN|VANCHROBACTIN|ACINETOBACTIN|CHRYSOBACTIN_METABOLISM	entA|vibA|viuA|vabA|angA|dhbA|cbsA|aebA->PGPT0003210	1
HEAVY_METAL_IRON_RESISTANCE	IRON_RESISTANCE-ENTEROBACTIN|ENTEROCHELIN|BACILLIBACTIN|VANCHROBACTIN|ACINETOBACTIN|CHRYSOBACTIN_METABOLISM	entB|vibB|viuB|vabB|angB|dhbB|basF|cbsB|aebB->PGPT0003215	1
HEAVY_METAL_IRON_RESISTANCE	IRON_RESISTANCE-ENTEROBACTIN|ENTEROCHELIN|BACILLIBACTIN|VANCHROBACTIN|ACINETOBACTIN|CHRYSOBACTIN_METABOLISM	entC|vibC|viuB|angC|vabC|dhbC|basJ|cbsE|aebC->PGPT0003220	1
HEAVY_METAL_IRON_RESISTANCE	IRON_RESISTANCE-ENTEROBACTIN|ENTEROCHELIN|PSEUDOMONINE|BACILLIBACTIN|ACINETOBACTIN|ANGUIBACTIN_METABOLISM	entE|psmE|dhbE|basE|angE|aebE->PGPT0003270	1
HEAVY_METAL_IRON_RESISTANCE	IRON_RESISTANCE-EQUIBACTIN_TRANSPORT	eqbJ->PGPT0031295	1
HEAVY_METAL_IRON_RESISTANCE	IRON_RESISTANCE-EXPORT_SYSTEMS	ymfE->PGPT0003580	3
HEAVY_METAL_IRON_RESISTANCE	IRON_RESISTANCE-FeuABC|YusV-TRANSPORT_COMPLEX	feuA|yvrC|ABC_FEV_S|fatB->PGPT0003765	7
HEAVY_METAL_IRON_RESISTANCE	IRON_RESISTANCE-FeuABC|YusV-TRANSPORT_COMPLEX	feuB|feuC|chuU|yfhA|hmuU|ABC_FEV_P|fatC|fatD->PGPT0003770	8
HEAVY_METAL_IRON_RESISTANCE	IRON_RESISTANCE-FeuABC|YusV-TRANSPORT_COMPLEX	yusV|ABC_FEV_A|feuD->PGPT0003760	4
HEAVY_METAL_IRON_RESISTANCE	IRON_RESISTANCE-Fmn|Dmk|Ppl|Ndh|Eet_SYSTEM	fmnA|ecfT->PGPT0004015	2
HEAVY_METAL_IRON_RESISTANCE	IRON_RESISTANCE-Fmn|Dmk|Ppl|Ndh|Eet_SYSTEM	ndh->PGPT0004020	3
HEAVY_METAL_IRON_RESISTANCE	IRON_RESISTANCE-FoxABCD	coxC|ctaE->PGPT0004035	2
HEAVY_METAL_IRON_RESISTANCE	IRON_RESISTANCE-FoxABCD	foxA|coxA|ctaD->PGPT0004025	2
HEAVY_METAL_IRON_RESISTANCE	IRON_RESISTANCE-FoxABCD	foxB|coxB|ctaC->PGPT0004030	1
HEAVY_METAL_IRON_RESISTANCE	IRON_RESISTANCE-HEMOPHORES-HEME|HEMIN_UTILISATION	hmoA->PGPT0003630	1
HEAVY_METAL_IRON_RESISTANCE	IRON_RESISTANCE-HEMOPHORES-SIROHEME	cobA_hemD->PGPT0003670	1
HEAVY_METAL_IRON_RESISTANCE	IRON_RESISTANCE-HEMOPHORES-SIROHEME	cysG->PGPT0003690	1
HEAVY_METAL_IRON_RESISTANCE	IRON_RESISTANCE-HEMOPHORES-SIROHEME	hemA->PGPT0003650	1
HEAVY_METAL_IRON_RESISTANCE	IRON_RESISTANCE-HEMOPHORES-SIROHEME	hemB->PGPT0003655	1
HEAVY_METAL_IRON_RESISTANCE	IRON_RESISTANCE-HEMOPHORES-SIROHEME	hemC->PGPT0003660	1
HEAVY_METAL_IRON_RESISTANCE	IRON_RESISTANCE-HEMOPHORES-SIROHEME	hemD->PGPT0003665	2
HEAVY_METAL_IRON_RESISTANCE	IRON_RESISTANCE-HEMOPHORES-SIROHEME	hemL->PGPT0003680	2
HEAVY_METAL_IRON_RESISTANCE	IRON_RESISTANCE-HEMOPHORES-SIROHEME	sirA|ylnD|cysG|cobA->PGPT0003685	1
HEAVY_METAL_IRON_RESISTANCE	IRON_RESISTANCE-IRON_UPTAKE_REGULATION	fur|furB|zur->PGPT0003880	1
HEAVY_METAL_IRON_RESISTANCE	IRON_RESISTANCE-IRON_UPTAKE_REGULATION	mntR|dtxR|ideR|sirR|troR->PGPT0003895	1
HEAVY_METAL_IRON_RESISTANCE	IRON_RESISTANCE-LIPOIC_ACID_CHELATORS	lipA->PGPT0003935	1
HEAVY_METAL_IRON_RESISTANCE	IRON_RESISTANCE-LIPOIC_ACID_CHELATORS	lipL->PGPT0003940	1
HEAVY_METAL_IRON_RESISTANCE	IRON_RESISTANCE-MNT-ABC_TRANSPORT_SYSTEM	troA|mntA|znuA->PGPT0003835	1
HEAVY_METAL_IRON_RESISTANCE	IRON_RESISTANCE-MNT-ABC_TRANSPORT_SYSTEM	troB|mntB|znuC->PGPT0003845	1
HEAVY_METAL_IRON_RESISTANCE	IRON_RESISTANCE-MNT-ABC_TRANSPORT_SYSTEM	troC|mntC|znuB->PGPT0003840	1
HEAVY_METAL_IRON_RESISTANCE	IRON_RESISTANCE-MNT-ABC_TRANSPORT_SYSTEM	troD|mntD|znuB->PGPT0003850	1
HEAVY_METAL_IRON_RESISTANCE	IRON_RESISTANCE-MYCOBACTIN_BIOSYNTHESIS	mbtH|nocI->PGPT0003370	1
HEAVY_METAL_IRON_RESISTANCE	IRON_RESISTANCE-PYOCHELIN_BIOSYNTHESIS	pchC->PGPT0003085	1
HEAVY_METAL_IRON_RESISTANCE	IRON_RESISTANCE-RELATED_PROTEINS	dps|dpsA->PGPT0004055	2
HEAVY_METAL_IRON_RESISTANCE	IRON_RESISTANCE-RELATED_PROTEINS-BaeSR_SYSTEM	baeS->PGPT0003985	1
HEAVY_METAL_IRON_RESISTANCE	IRON_TRANSPORT-IRON_II_TRANSPORT_SYSTEM	efeB->PGPT0003720	1
HEAVY_METAL_IRON_RESISTANCE	IRON_TRANSPORT-IRON_II_TRANSPORT_SYSTEM	efeO->PGPT0003715	1
HEAVY_METAL_IRON_RESISTANCE	IRON_TRANSPORT-IRON_II_TRANSPORT_SYSTEM	efeU|FTR|FTH1->PGPT0003710	1
HEAVY_METAL_LEAD_RESISTANCE	LEAD_RESISTANCE-LEAD_HOMEOSTASIS	cmtR->PGPT0004390	1
HEAVY_METAL_LEAD_RESISTANCE	LEAD_RESISTANCE-PBR_TRANSPORT_SYSTEM	pbrB|pbrC->PGPT0004770	1
HEAVY_METAL_LEAD_RESISTANCE	LEAD_RESISTANCE-PBR_TRANSPORT_SYSTEM	zntA|cadA->PGPT0004200	3
HEAVY_METAL_MANGANESE_RESISTANCE	MANGANESE_RESISTANCE-HOMEOSTASIS	manR->PGPT0004385	1
HEAVY_METAL_MANGANESE_RESISTANCE	MANGANESE_RESISTANCE-HOMEOSTASIS	mntR|dtxR|ideR|sirR|troR->PGPT0003895	1
HEAVY_METAL_MANGANESE_RESISTANCE	MANGANESE_RESISTANCE-MNT-ABC_TRANSPORT_SYSTEM	troA|mntA|znuA->PGPT0003835	1
HEAVY_METAL_MANGANESE_RESISTANCE	MANGANESE_RESISTANCE-MNT-ABC_TRANSPORT_SYSTEM	troB|mntB|znuC->PGPT0003845	1
HEAVY_METAL_MANGANESE_RESISTANCE	MANGANESE_RESISTANCE-MNT-ABC_TRANSPORT_SYSTEM	troC|mntC|znuB->PGPT0003840	1
HEAVY_METAL_MANGANESE_RESISTANCE	MANGANESE_RESISTANCE-MNT-ABC_TRANSPORT_SYSTEM	troD|mntD|znuB->PGPT0003850	1
HEAVY_METAL_MANGANESE_RESISTANCE	MANGANESE_RESISTANCE-MNT_TRANSPORT_SYSTEM	mntH->PGPT0004370	1
HEAVY_METAL_MANGANESE_RESISTANCE	MANGANESE_RESISTANCE-MNT_TRANSPORT_SYSTEM	mntP->PGPT0004375	1
HEAVY_METAL_MANGANESE_RESISTANCE	MANGANESE_RESISTANCE-RELATED_PROTEIN	yceF->PGPT0003866	1
HEAVY_METAL_MANGANESE_RESISTANCE	MANGANESE_RESISTANCE-RELATED_PROTEIN	ykoY->PGPT0003867	2
HEAVY_METAL_NICKEL_RESISTANCE	NICKEL_RESISTANCE-CBI_TRANSPORT_SYSTEM	cbiO->PGPT0004455	2
HEAVY_METAL_NICKEL_RESISTANCE	NICKEL_RESISTANCE-DDP_TRANSPORT_SYSTEM	ddpA|ABC_PE_S->PGPT0004430	2
HEAVY_METAL_NICKEL_RESISTANCE	NICKEL_RESISTANCE-DDP_TRANSPORT_SYSTEM	ddpB|appB->PGPT0004445	2
HEAVY_METAL_NICKEL_RESISTANCE	NICKEL_RESISTANCE-DDP_TRANSPORT_SYSTEM	ddpC|appC->PGPT0004450	2
HEAVY_METAL_NICKEL_RESISTANCE	NICKEL_RESISTANCE-DDP_TRANSPORT_SYSTEM	ddpD->PGPT0004435	2
HEAVY_METAL_NICKEL_RESISTANCE	NICKEL_RESISTANCE-DDP_TRANSPORT_SYSTEM	ddpF->PGPT0004440	3
HEAVY_METAL_NICKEL_RESISTANCE	NICKEL_RESISTANCE-NICKEL_TRANSPORT	dppB1->PGPT0004530	1
HEAVY_METAL_NICKEL_RESISTANCE	NICKEL_RESISTANCE-NICKEL_TRANSPORT	dppC1->PGPT0004535	1
HEAVY_METAL_NICKEL_RESISTANCE	NICKEL_RESISTANCE-NICKEL_TRANSPORT	dppD1->PGPT0004540	1
HEAVY_METAL_NICKEL_RESISTANCE	NICKEL_RESISTANCE-NICKEL_TRANSPORT	dppE->PGPT0004525	1
HEAVY_METAL_NICKEL_RESISTANCE	NICKEL_RESISTANCE-NIK-CNT_TRANSPORT_SYSTEM	nikA|cntA->PGPT0004405	1
HEAVY_METAL_NICKEL_RESISTANCE	NICKEL_RESISTANCE-NIK-CNT_TRANSPORT_SYSTEM	nikB|cntB->PGPT0004410	1
HEAVY_METAL_NICKEL_RESISTANCE	NICKEL_RESISTANCE-NIK-CNT_TRANSPORT_SYSTEM	nikC|cntC->PGPT0004415	1
HEAVY_METAL_NICKEL_RESISTANCE	NICKEL_RESISTANCE-NIK-CNT_TRANSPORT_SYSTEM	nikD|cntD->PGPT0004420	1
HEAVY_METAL_NICKEL_RESISTANCE	NICKEL_RESISTANCE-NIK-CNT_TRANSPORT_SYSTEM	nikE|cntF->PGPT0004425	1
HEAVY_METAL_SELENIUM_RESISTANCE	SELENIUM_RESISTANCE-SELENIUM_TRANSPORT	dedA->PGPT0004890	1
HEAVY_METAL_TELLURIUM_RESISTANCE	HEAVY_METAL_TELLURIUM_RESISTANCE	TELLURIUM_RESISTANCE-TELLURIUM_TRANSPORTER->PGPT0001400	1
HEAVY_METAL_TELLURIUM_RESISTANCE	TELLURIUM_RESISTANCE-TER-SYSTEM	terD|terE|terF->PGPT0004910	2
HEAVY_METAL_TUNGSTATE_RESISTANCE	TUNGSTATE_RESISTANCE-YCE_SYSTEM	yceC->PGPT0004941	1
HEAVY_METAL_TUNGSTATE_RESISTANCE	TUNGSTATE_RESISTANCE-YCE_SYSTEM	yceG->PGPT0004946	1
HEAVY_METAL_TUNGSTATE_RESISTANCE	TUNGSTATE_RESISTANCE-YCE_SYSTEM	yceH->PGPT0004947	2
HEAVY_METAL_ZINK_RESISTANCE	ZINK_RESISTANCE-MNT-ABC_TRANSPORT_SYSTEM	troA|mntA|znuA->PGPT0003835	1
HEAVY_METAL_ZINK_RESISTANCE	ZINK_RESISTANCE-MNT-ABC_TRANSPORT_SYSTEM	troB|mntB|znuC->PGPT0003845	1
HEAVY_METAL_ZINK_RESISTANCE	ZINK_RESISTANCE-MNT-ABC_TRANSPORT_SYSTEM	troC|mntC|znuB->PGPT0003840	1
HEAVY_METAL_ZINK_RESISTANCE	ZINK_RESISTANCE-MNT-ABC_TRANSPORT_SYSTEM	troD|mntD|znuB->PGPT0003850	1
HEAVY_METAL_ZINK_RESISTANCE	ZINK_RESISTANCE-ZINK-NICKEL_TRANSPORT	TC_ZIP|zupT|ZRT3|ZIP2->PGPT0004250	1
HEAVY_METAL_ZINK_RESISTANCE	ZINK_RESISTANCE-ZINK_HOMEOSTASIS	czrA|yozA->PGPT0004305	1
HEAVY_METAL_ZINK_RESISTANCE	ZINK_RESISTANCE-ZINK_HOMEOSTASIS	zurR|zur->PGPT0004295	1
HEAVY_METAL_ZINK_RESISTANCE	ZINK_RESISTANCE-ZINK|IRON-TRANSPORT	fieF->PGPT0003831	3
HEAVY_METAL_ZINK_RESISTANCE	ZINK_RESISTANCE-ZNT_TRANSPORT_SYSTEM	zntA|cadA->PGPT0004200	3
HEAVY_METAL_ZINK_RESISTANCE	ZINK_RESISTANCE-ZNU_TRANSPORT_SYSTEM	znuA->PGPT0004220	1
HEAVY_METAL_ZINK_RESISTANCE	ZINK_RESISTANCE-ZNU_TRANSPORT_SYSTEM	znuB->PGPT0004225	1
HEAVY_METAL_ZINK_RESISTANCE	ZINK_RESISTANCE-ZNU_TRANSPORT_SYSTEM	znuC->PGPT0004230	1
OTHER_HEAVY_METAL_RESISTANCE_SYSTEMS	HEAVY_METAL_RESISTANCE-CUS_TRANSPORT_SYSTEM	cusR|copR|silR->PGPT0004105	1
OTHER_HEAVY_METAL_RESISTANCE_SYSTEMS	HEAVY_METAL_RESISTANCE-CUS_TRANSPORT_SYSTEM	cusS|copS|silS->PGPT0004100	2
XENOBIOTIC_BENZOATE|DERIVATE_DEGRADATION	XENOBIOTIC_BENZOATE_DEGRADATION_VIA_CATECHOL_DEGRADATION	catE->PGPT0005050	1
XENOBIOTIC_BENZOATE|DERIVATE_DEGRADATION	XENOBIOTIC_BENZOATE_DEGRADATION_VIA_b-KETOADIPATE_PATHWAY	pcaC->PGPT0005005	2
XENOBIOTIC_BENZOATE|DERIVATE_DEGRADATION	XENOBIOTIC_BENZOATE_DEGRADATION_VIA_b-KETOADIPATE_PATHWAY	pcaD|catD->PGPT0004995	1
XENOBIOTIC_BENZOATE|DERIVATE_DEGRADATION	XENOBIOTIC_HYDROXYBENZOATE_DEGRADATION	graF->PGPT0005110	1
XENOBIOTIC_BENZOATE|DERIVATE_DEGRADATION	XENOBIOTIC_NITRO-|AMINOBENZOATE_DEGRADATION	namA->PGPT0005575	1
XENOBIOTIC_BENZOATE|DERIVATE_DEGRADATION	XENOBIOTIC_NITRO-|AMINOBENZOATE_DEGRADATION	nbaA->PGPT0005560	1
XENOBIOTIC_BENZOATE|DERIVATE_DEGRADATION	XENOBIOTIC_PHENOL_DEGRADATION	bsdC->PGPT0005435	1
XENOBIOTIC_BENZOATE|DERIVATE_DEGRADATION	XENOBIOTIC_VANILLIN|VANILLATE_DEGRADATION	vdh->PGPT0005525	1
XENOBIOTIC_CAPROLACTAM|DERIVATE_DEGRADATION	XENOBIOTIC_ADIPATE_DEGRADATION	paaF|echA->PGPT0001860	1
XENOBIOTIC_CYANATE_DETOXIFICATION	XENOBIOTIC_CYANATE_UPTAKE	cynX|yeaN->PGPT0005211	1
XENOBIOTIC_DEGRADATION_OF_ORGANO-PHOSPHORUS_INSECTICIDES	XENOBIOTIC_ORGANOPHOSPHATE_DEGRADTION	glpA|glpD->PGPT0006775	1
XENOBIOTIC_DEGRADATION_OF_ORGANO-PHOSPHORUS_INSECTICIDES	XENOBIOTIC_ORGANOPHOSPHATE_DEGRADTION	opaA|pepQ->PGPT0006760	1
XENOBIOTIC_DEGRADATION_OF_ORGANO-PHOSPHORUS_INSECTICIDES	XENOBIOTIC_ORGANOPHOSPHATE_DEGRADTION	pepP->PGPT0006770	1
XENOBIOTIC_DEGRADATION_OF_OTHER_NITRO-COMPOUNDS	XENOBIOTIC_AZO_DYE_DEGRADATION	acpD|azoR->PGPT0006790	2
XENOBIOTIC_DEGRADATION_OF_OTHER_NITRO-COMPOUNDS	XENOBIOTIC_AZO_DYE_DEGRADATION	azr|azoB->PGPT0006791	1
XENOBIOTIC_DEGRADATION_OF_OTHER_NITRO-COMPOUNDS	XENOBIOTIC_NITRO-AROMATE_DEGRADATION	bluB|drgA->PGPT0006810	1
XENOBIOTIC_DEGRADATION_OF_OTHER_NITRO-COMPOUNDS	XENOBIOTIC_NITRO-AROMATE_DEGRADATION	nfnB|nfsB->PGPT0005925	1
XENOBIOTIC_DEGRADATION_OF_OTHER_NITRO-COMPOUNDS	XENOBIOTIC_NITRO-AROMATE_DEGRADATION	nfrA1|ywcG->PGPT0000290	1
XENOBIOTIC_DEGRADATION_OF_OTHER_NITRO-COMPOUNDS	XENOBIOTIC_NITRO-AROMATE_DEGRADATION	nfrA2|ycnD->PGPT0000295	1
XENOBIOTIC_DEGRADATION_OF_OTHER_NITRO-COMPOUNDS	XENOBIOTIC_NITRO-AROMATE_DEGRADATION	ssuE->PGPT0003045	1
XENOBIOTIC_DEGRADATION_OF_OTHER_NITRO-COMPOUNDS	XENOBIOTIC_NITROALKANE|NITRONATE_DEGRADATION	ncd2|npd|pnoA->PGPT0006800	1
XENOBIOTIC_DETOXIFICATION_BY_TRANSPORT	XENOBIOTICS_TRANSPORT	ybhF|yadG|ecsA->PGPT0006725	13
XENOBIOTIC_DETOXIFICATION_BY_TRANSPORT	XENOBIOTICS_TRANSPORT	ybhS|ecsB->PGPT0006730	3
XENOBIOTIC_DIOXIN|DERIVATE_DEGRADATION	XENOBIOTIC_OXOPENT-EONATE|PCDD|PCDF|PCB_DEGRADATION	mhpE->PGPT0002050	1
XENOBIOTIC_FATTY_ACID|VITAMIN|TERPENE_DEGRADATION	XENOBIOTIC_FATTY_ACID|VITAMIN|TERPENE_DEGRADATION-CYTOCHROME_P450	cpxB->PGPT0006740	2
XENOBIOTIC_FATTY_ACID|VITAMIN|TERPENE_DEGRADATION	XENOBIOTIC_FATTY_ACID|VITAMIN|TERPENE_DEGRADATION-CYTOCHROME_P450	cpx|cyp109E1->PGPT0006735	1
XENOBIOTIC_HYDROCARBONS|OIL_DEGRADATION	XENOBIOTIC_DICHLOROETHANE_DEGRADATION	aldH|dhaS->PGPT0006875	5
XENOBIOTIC_HYDROCARBONS|OIL_DEGRADATION	XENOBIOTIC_DICHLOROETHANE_DEGRADATION	dehI->PGPT0006885	1
XENOBIOTIC_HYDROCARBONS|OIL_DEGRADATION	XENOBIOTIC_DICHLOROETHANE_DEGRADATION	dhaA->PGPT0006855	1
XENOBIOTIC_HYDROCARBONS|OIL_DEGRADATION	XENOBIOTIC_DICHLOROMETHANE_DEGRADATION	fdhA->PGPT0002115	1
XENOBIOTIC_HYDROCARBONS|OIL_DEGRADATION	XENOBIOTIC_DICHLOROPROPENE_DEGRADATION	aldH|dhaS->PGPT0006875	5
XENOBIOTIC_HYDROCARBONS|OIL_DEGRADATION	XENOBIOTIC_DICHLOROPROPENE_DEGRADATION	dhaA->PGPT0006855	1
XENOBIOTIC_HYDROCARBONS|OIL_DEGRADATION	XENOBIOTIC_DICHLOROPROPENE_DEGRADATION	frmA|ADH5|adhC->PGPT0006355	1
XENOBIOTIC_HYDROCARBONS|OIL_DEGRADATION	XENOBIOTIC_HEXA-|PENTA-CHLOROCYCLOHEXANE_DEGRADATION	dhaA->PGPT0006855	1
XENOBIOTIC_HYDROCARBONS|OIL_DEGRADATION	XENOBIOTIC_TRICHLOROHEXADIENE_DEGRADATION	dhaA->PGPT0006855	1
XENOBIOTIC_NAPHTALENE|DERIVATE_DEGRADATION	XENOBIOTIC_METHYLNAPHTALENE_DEGRADATION	frmA|ADH5|adhC->PGPT0006355	1
XENOBIOTIC_NAPHTALENE|DERIVATE_DEGRADATION	XENOBIOTIC_METHYLNAPHTALENE_DEGRADATION	nmoAB->PGPT0006385	1
XENOBIOTIC_NAPHTALENE|DERIVATE_DEGRADATION	XENOBIOTIC_NAPHTALENE_DEGRADATION	nahD->PGPT0006330	1
XENOBIOTIC_STEROID|DERIVATE_DEGRADATION	XENOBIOTIC_ADROSTENEDIONE_DEGRADATION	hsaA->PGPT0006695	1
XENOBIOTIC_STYRENE|DERIVATE_DEGRADATION	XENOBIOTIC_PHENYLACETATE_DEGRADATION	paaD->PGPT0006060	1
XENOBIOTIC_STYRENE|DERIVATE_DEGRADATION	XENOBIOTIC_PHENYLACETATE_DEGRADATION	paaF|echA->PGPT0001860	1
XENOBIOTIC_STYRENE|DERIVATE_DEGRADATION	XENOBIOTIC_PHENYLACETATE_DEGRADATION	paaG->PGPT0006070	1
XENOBIOTIC_STYRENE|DERIVATE_DEGRADATION	XENOBIOTIC_PHENYLACETATE_DEGRADATION	paaH|hbd|fadB|mmgB->PGPT0006075	2
XENOBIOTIC_STYRENE|DERIVATE_DEGRADATION	XENOBIOTIC_PHENYLACETATE_DEGRADATION	paaZ->PGPT0006100	1
XENOBIOTIC_STYRENE|DERIVATE_DEGRADATION	XENOBIOTIC_STYRENE_DEGRADATION	catE->PGPT0005050	1
XENOBIOTIC_TOLULENE|DERIVATE_DEGRADATION	XENOBIOTIC_NITROTOLULENE_DEGRADATION	nfnB|nfsB->PGPT0005925	1
XENOBIOTIC_XYLENE|DERIVATE_DEGRADATION	XENOBIOTIC_METHYLCATECHOL_DEGRADATION	catE->PGPT0005050	1
XENOBIOTIC_XYLENE|DERIVATE_DEGRADATION	XENOBIOTIC_METHYLCATECHOL_DEGRADATION	mhpE->PGPT0002050	1
PHYTOHORMONE-AUXINE|INDOLE‚Äö√Ñ√™3‚Äö√Ñ√™ACETIC_ACID|IAA_METABOLISM	PHYTOHORMONE-IAA_PATHWAY	iaaT|yedL|ysnE->PGPT0007180	1
PHYTOHORMONE-AUXINE|INDOLE‚Äö√Ñ√™3‚Äö√Ñ√™ACETIC_ACID|IAA_METABOLISM	PHYTOHORMONE-IAA_PATHWAY	yhcX->PGPT0007175	1
PHYTOHORMONE-AUXINE|INDOLE‚Äö√Ñ√™3‚Äö√Ñ√™ACETIC_ACID|IAA_METABOLISM	PHYTOHORMONE-IAA_RELATED_INDOLE-3-ACETALDEHYDE_PATHWAY	aldH|dhaS->PGPT0006875	5
PHYTOHORMONE-AUXINE|INDOLE‚Äö√Ñ√™3‚Äö√Ñ√™ACETIC_ACID|IAA_METABOLISM	PHYTOHORMONE-IAA_RELATED_INDOLE-3-ACETALDEHYDE_PATHWAY	betB_homologous->PGPT0007165	1
PHYTOHORMONE-AUXINE|INDOLE‚Äö√Ñ√™3‚Äö√Ñ√™ACETIC_ACID|IAA_METABOLISM	PHYTOHORMONE-IAA_RELATED_INDOLE-3-ACETALDEHYDE_PATHWAY	bsdC->PGPT0005435	1
PHYTOHORMONE-AUXINE|INDOLE‚Äö√Ñ√™3‚Äö√Ñ√™ACETIC_ACID|IAA_METABOLISM	PHYTOHORMONE-IAA_RELATED_INDOLE-3-ACETALDEHYDE_PATHWAY	poxL->PGPT0007160	1
PHYTOHORMONE-AUXINE|INDOLE‚Äö√Ñ√™3‚Äö√Ñ√™ACETIC_ACID|IAA_METABOLISM	PHYTOHORMONE-IAA_RELATED_INDOLE-3-ACETALDEHYDE_PATHWAY	pyc->PGPT0001420	1
PHYTOHORMONE-AUXINE|INDOLE‚Äö√Ñ√™3‚Äö√Ñ√™ACETIC_ACID|IAA_METABOLISM	PHYTOHORMONE-IAA_RELATED_TRYPTOPHAN_PATHWAY	patA->PGPT0007150	1
PHYTOHORMONE-AUXINE|INDOLE‚Äö√Ñ√™3‚Äö√Ñ√™ACETIC_ACID|IAA_METABOLISM	PHYTOHORMONE-IAA_RELATED_TRYPTOPHAN_PATHWAY	tpav|bioA|yhxA->PGPT0001925	1
PHYTOHORMONE-AUXINE|INDOLE‚Äö√Ñ√™3‚Äö√Ñ√™ACETIC_ACID|IAA_METABOLISM	PHYTOHORMONE-IAA_RELATED_TRYPTOPHAN_PATHWAY	trpA->PGPT0007070	1
PHYTOHORMONE-AUXINE|INDOLE‚Äö√Ñ√™3‚Äö√Ñ√™ACETIC_ACID|IAA_METABOLISM	PHYTOHORMONE-IAA_RELATED_TRYPTOPHAN_PATHWAY	trpB->PGPT0007075	1
PHYTOHORMONE-AUXINE|INDOLE‚Äö√Ñ√™3‚Äö√Ñ√™ACETIC_ACID|IAA_METABOLISM	PHYTOHORMONE-IAA_RELATED_TRYPTOPHAN_PATHWAY	trpC->PGPT0007080	1
PHYTOHORMONE-AUXINE|INDOLE‚Äö√Ñ√™3‚Äö√Ñ√™ACETIC_ACID|IAA_METABOLISM	PHYTOHORMONE-IAA_RELATED_TRYPTOPHAN_PATHWAY	trpD->PGPT0007090	1
PHYTOHORMONE-AUXINE|INDOLE‚Äö√Ñ√™3‚Äö√Ñ√™ACETIC_ACID|IAA_METABOLISM	PHYTOHORMONE-IAA_RELATED_TRYPTOPHAN_PATHWAY	trpE|phnA->PGPT0007095	3
PHYTOHORMONE-AUXINE|INDOLE‚Äö√Ñ√™3‚Äö√Ñ√™ACETIC_ACID|IAA_METABOLISM	PHYTOHORMONE-IAA_RELATED_TRYPTOPHAN_PATHWAY	trpF->PGPT0007115	1
PHYTOHORMONE-AUXINE|INDOLE‚Äö√Ñ√™3‚Äö√Ñ√™ACETIC_ACID|IAA_METABOLISM	PHYTOHORMONE-IAA_RELATED_TRYPTOPHAN_PATHWAY	trpS->PGPT0007120	1
PHYTOHORMONE-AUXINE|INDOLE‚Äö√Ñ√™3‚Äö√Ñ√™ACETIC_ACID|IAA_METABOLISM	PHYTOHORMONE-IAA_RELATED_TRYPTOPHAN_PATHWAY	yodT->PGPT0007136	1
PHYTOHORMONE-AUXINE|INDOLE‚Äö√Ñ√™3‚Äö√Ñ√™ACETIC_ACID|IAA_METABOLISM	PHYTOHORMONE-IAA_RELATED_TRYPTOPHAN_PATHWAY	yugH->PGPT0007145	1
PHYTOHORMONE-CYTOKININ_METABOLISM	PHYTOHORMONE-CYTOKININ_BIOSYNTHESIS	dapF->PGPT0007230	1
PHYTOHORMONE-CYTOKININ_METABOLISM	PHYTOHORMONE-CYTOKININ_BIOSYNTHESIS	hflX->PGPT0007245	1
PHYTOHORMONE-CYTOKININ_METABOLISM	PHYTOHORMONE-CYTOKININ_BIOSYNTHESIS	log|yvdD->PGPT0007225	1
PHYTOHORMONE-CYTOKININ_METABOLISM	PHYTOHORMONE-CYTOKININ_BIOSYNTHESIS	miaA|ipt->PGPT0007210	1
PHYTOHORMONE-CYTOKININ_METABOLISM	PHYTOHORMONE-CYTOKININ_BIOSYNTHESIS	miaB->PGPT0007215	2
PHYTOHORMONE-CYTOKININ_METABOLISM	PHYTOHORMONE-CYTOKININ_BIOSYNTHESIS	recA->PGPT0007235	1
PHYTOHORMONE-CYTOKININ_METABOLISM	PHYTOHORMONE-CYTOKININ_BIOSYNTHESIS	recX->PGPT0007240	1
PHYTOHORMONE-XANTHINE_METABOLISM	PHYTOHORMONE-XANTHINE_BIOSYNTHESIS	hprT|hpt->PGPT0007295	1
PHYTOHORMONE-XANTHINE_METABOLISM	PHYTOHORMONE-XANTHINE_BIOSYNTHESIS	xdhB|pucD->PGPT0007265	1
PHYTOHORMONE-XANTHINE_METABOLISM	PHYTOHORMONE-XANTHINE_BIOSYNTHESIS	xdhC|paod|ygeB|pucA->PGPT0007280	1
PHYTOHORMONE-XANTHINE_METABOLISM	PHYTOHORMONE-XANTHINE_BIOSYNTHESIS	xpt->PGPT0007305	1
PHYTOHORMONE-XANTHINE_METABOLISM	PHYTOHORMONE-XANTHINE_BIOSYNTHESIS	ygeS|xdhA->PGPT0007255	1
PHYTOHORMONE-XANTHINE_METABOLISM	PHYTOHORMONE-XANTHINE_TRANSPORT	pbuG|azgA|ghxP|ghxQ|adeQ->PGPT0007325	2
PHYTOHORMONE-XANTHINE_METABOLISM	PHYTOHORMONE-XANTHINE_TRANSPORT	pubX->PGPT0007330	5
PHYTOHORMONE-GABA_METABOLISM	PHYTOHORMONE-GABA_BIOSYNTHESIS	aldH|dhaS->PGPT0006875	5
PHYTOHORMONE-GABA_METABOLISM	PHYTOHORMONE-GABA_BIOSYNTHESIS	aofH->PGPT0007641	1
PHYTOHORMONE-GABA_METABOLISM	PHYTOHORMONE-GABA_CONVERSION	gabT->PGPT0007660	1
PHYTOHORMONE-GABA_METABOLISM	PHYTOHORMONE-GABA_DEGRADATION	gabD->PGPT0001580	1
PHYTOHORMONE-GABA_METABOLISM	PHYTOHORMONE-GABA_TRANSPORT	gabP->PGPT0007665	1
PHYTOHORMONE-GIBBERELLINS_METABOLISM	PHYTOHORMONE-GIBBERELLINS_BIOSYNTHESIS	Uncharacterized_P450_system_3Fe_4S_ferredoxin->PGPT0007360	1
PLANT_DEBRANCHING-SPERMIDINE|PUTRESCINE_METABOLISM	PLANT_DEBRANCHING-N1-|N8-ACETYLSPERMIDINE_FORMATION	paiA->PGPT0007785	1
PLANT_DEBRANCHING-SPERMIDINE|PUTRESCINE_METABOLISM	PLANT_DEBRANCHING-N1-|N8-ACETYLSPERMIDINE_FORMATION	speG->PGPT0007790	1
PLANT_DEBRANCHING-SPERMIDINE|PUTRESCINE_METABOLISM	PLANT_DEBRANCHING-PUTRESCINE_BIOSYNTHESIS	speB->PGPT0007775	1
PLANT_DEBRANCHING-SPERMIDINE|PUTRESCINE_METABOLISM	PLANT_DEBRANCHING-PUTRESCINE_DEGRADATION	aldH|dhaS->PGPT0006875	5
PLANT_DEBRANCHING-SPERMIDINE|PUTRESCINE_METABOLISM	PLANT_DEBRANCHING-PUTRESCINE_DEGRADATION	aofH->PGPT0007641	1
PLANT_DEBRANCHING-SPERMIDINE|PUTRESCINE_METABOLISM	PLANT_DEBRANCHING-PUTRESCINE_DEGRADATION	puuR->PGPT0019781	1
PLANT_DEBRANCHING-SPERMIDINE|PUTRESCINE_METABOLISM	PLANT_DEBRANCHING-SPERMIDINE_BIOSYNTHESIS	speE|SRM|SPEC_3|SPSD->PGPT0007750	1
PLANT_BRANCHING-AUXIN|IAA_METABOLISM	PLANT_BRANCHING-IAA_METABOLISM	iaaT|yedL|ysnE->PGPT0007180	1
PLANT_BRANCHING-AUXIN|IAA_METABOLISM	PLANT_BRANCHING-IAA_METABOLISM	yhcX->PGPT0007175	1
PLANT_BRANCHING-AUXIN|IAA_METABOLISM	PLANT_BRANCHING-IAA_RELATED_INDOLE-3-ACETALDEHYDE_METABOLISM	aldH|dhaS->PGPT0006875	5
PLANT_BRANCHING-AUXIN|IAA_METABOLISM	PLANT_BRANCHING-IAA_RELATED_INDOLE-3-ACETALDEHYDE_METABOLISM	betB_homologous->PGPT0007165	1
PLANT_BRANCHING-AUXIN|IAA_METABOLISM	PLANT_BRANCHING-IAA_RELATED_INDOLE-3-ACETALDEHYDE_METABOLISM	bsdC->PGPT0005435	1
PLANT_BRANCHING-AUXIN|IAA_METABOLISM	PLANT_BRANCHING-IAA_RELATED_INDOLE-3-ACETALDEHYDE_METABOLISM	poxL->PGPT0007160	1
PLANT_BRANCHING-AUXIN|IAA_METABOLISM	PLANT_BRANCHING-IAA_RELATED_INDOLE-3-ACETALDEHYDE_METABOLISM	pyc->PGPT0001420	1
PLANT_BRANCHING-AUXIN|IAA_METABOLISM	PLANT_BRANCHING-IAA_RELATED_TRYPTOPHAN_METABOLISM	patA->PGPT0007150	1
PLANT_BRANCHING-AUXIN|IAA_METABOLISM	PLANT_BRANCHING-IAA_RELATED_TRYPTOPHAN_METABOLISM	tpav|bioA|yhxA->PGPT0001925	1
PLANT_BRANCHING-AUXIN|IAA_METABOLISM	PLANT_BRANCHING-IAA_RELATED_TRYPTOPHAN_METABOLISM	trpA->PGPT0007070	1
PLANT_BRANCHING-AUXIN|IAA_METABOLISM	PLANT_BRANCHING-IAA_RELATED_TRYPTOPHAN_METABOLISM	trpB->PGPT0007075	1
PLANT_BRANCHING-AUXIN|IAA_METABOLISM	PLANT_BRANCHING-IAA_RELATED_TRYPTOPHAN_METABOLISM	trpC->PGPT0007080	1
PLANT_BRANCHING-AUXIN|IAA_METABOLISM	PLANT_BRANCHING-IAA_RELATED_TRYPTOPHAN_METABOLISM	trpD->PGPT0007090	1
PLANT_BRANCHING-AUXIN|IAA_METABOLISM	PLANT_BRANCHING-IAA_RELATED_TRYPTOPHAN_METABOLISM	trpE|phnA->PGPT0007095	3
PLANT_BRANCHING-AUXIN|IAA_METABOLISM	PLANT_BRANCHING-IAA_RELATED_TRYPTOPHAN_METABOLISM	trpF->PGPT0007115	1
PLANT_BRANCHING-AUXIN|IAA_METABOLISM	PLANT_BRANCHING-IAA_RELATED_TRYPTOPHAN_METABOLISM	trpS->PGPT0007120	1
PLANT_BRANCHING-AUXIN|IAA_METABOLISM	PLANT_BRANCHING-IAA_RELATED_TRYPTOPHAN_METABOLISM	yugH->PGPT0007145	1
PLANT_EMBRYOGENESIS-SPERMIDINE|PUTRESCINE_METABOLISM	PLANT_EMBRYOGENESIS-N1-|N8-ACETYLSPERMIDINE_BIOSYNTHESIS	paiA->PGPT0007785	1
PLANT_EMBRYOGENESIS-SPERMIDINE|PUTRESCINE_METABOLISM	PLANT_EMBRYOGENESIS-N1-|N8-ACETYLSPERMIDINE_BIOSYNTHESIS	speG->PGPT0007790	1
PLANT_EMBRYOGENESIS-SPERMIDINE|PUTRESCINE_METABOLISM	PLANT_EMBRYOGENESIS-PUTRESCINE_BIOSYNTHESIS	speB->PGPT0007775	1
PLANT_EMBRYOGENESIS-SPERMIDINE|PUTRESCINE_METABOLISM	PLANT_EMBRYOGENESIS-PUTRESCINE_DEGRADATION	aldH|dhaS->PGPT0006875	5
PLANT_EMBRYOGENESIS-SPERMIDINE|PUTRESCINE_METABOLISM	PLANT_EMBRYOGENESIS-PUTRESCINE_DEGRADATION	aofH->PGPT0007641	1
PLANT_EMBRYOGENESIS-SPERMIDINE|PUTRESCINE_METABOLISM	PLANT_EMBRYOGENESIS-PUTRESCINE_DEGRADATION	puuR->PGPT0019781	1
PLANT_EMBRYOGENESIS-SPERMIDINE|PUTRESCINE_METABOLISM	PLANT_EMBRYOGENESIS-SPERMIDINE_BIOSYNTHESIS	speE|SRM|SPEC_3|SPSD->PGPT0007750	1
PLANT_GERMINATION-H2S_PRODUCTION	PLANT_GERMINATION-H2S-SULFUR_PATHWAY	cysC->PGPT0002780	2
PLANT_GERMINATION-H2S_PRODUCTION	PLANT_GERMINATION-H2S-SULFUR_PATHWAY	cysE->PGPT0002970	1
PLANT_GERMINATION-H2S_PRODUCTION	PLANT_GERMINATION-H2S-SULFUR_PATHWAY	cysH->PGPT0002785	2
PLANT_GERMINATION-H2S_PRODUCTION	PLANT_GERMINATION-H2S-SULFUR_PATHWAY	cysI->PGPT0002790	1
PLANT_GERMINATION-H2S_PRODUCTION	PLANT_GERMINATION-H2S-SULFUR_PATHWAY	cysJ->PGPT0002795	1
PLANT_GERMINATION-H2S_PRODUCTION	PLANT_GERMINATION-H2S-SULFUR_PATHWAY	cysK->PGPT0002810	3
PLANT_GERMINATION-H2S_PRODUCTION	PLANT_GERMINATION-H2S-SULFUR_PATHWAY	cysS->PGPT0002985	1
PLANT_GERMINATION-H2S_PRODUCTION	PLANT_GERMINATION-H2S-SULFUR_PATHWAY	sat|met3->PGPT0002410	2
PLANT_GERMINATION-LIPOIC_ACID_PRODUCTION	PLANT_GERMINATION-LIPOIC_ACID_BIOSYNTHESIS	lipA->PGPT0003935	1
PLANT_GERMINATION-LIPOIC_ACID_PRODUCTION	PLANT_GERMINATION-LIPOIC_ACID_BIOSYNTHESIS	lipL->PGPT0003940	1
PLANT_GERMINATION-TAURINE_DERIVATE_PRODUCTION	PLANT_GERMINATION-5-GLUTAMYL-TAURINE_BIOSYNTHESIS	ggt->PGPT0002935	1
PLANT_GERMINATION-TAURINE_DERIVATE_PRODUCTION	PLANT_GERMINATION-TAURINE_DERIVATE_BIOSYNTHESIS	tpav|bioA|yhxA->PGPT0001925	1
PLANT_GERMINATION-VITAMIN_B9|FOLATE_PRODUCTION	PLANT_GERMINATION-VITAMIN_B9|FOLATE_BIOSYNTHESIS	fmt->PGPT0008125	1
PLANT_GERMINATION-VITAMIN_B9|FOLATE_PRODUCTION	PLANT_GERMINATION-VITAMIN_B9|FOLATE_BIOSYNTHESIS	folA->PGPT0007945	2
PLANT_GERMINATION-VITAMIN_B9|FOLATE_PRODUCTION	PLANT_GERMINATION-VITAMIN_B9|FOLATE_BIOSYNTHESIS	folB->PGPT0007905	1
PLANT_GERMINATION-VITAMIN_B9|FOLATE_PRODUCTION	PLANT_GERMINATION-VITAMIN_B9|FOLATE_BIOSYNTHESIS	folC->PGPT0007975	1
PLANT_GERMINATION-VITAMIN_B9|FOLATE_PRODUCTION	PLANT_GERMINATION-VITAMIN_B9|FOLATE_BIOSYNTHESIS	folD->PGPT0008075	1
PLANT_GERMINATION-VITAMIN_B9|FOLATE_PRODUCTION	PLANT_GERMINATION-VITAMIN_B9|FOLATE_BIOSYNTHESIS	folE->PGPT0007875	1
PLANT_GERMINATION-VITAMIN_B9|FOLATE_PRODUCTION	PLANT_GERMINATION-VITAMIN_B9|FOLATE_BIOSYNTHESIS	folE2->PGPT0007880	2
PLANT_GERMINATION-VITAMIN_B9|FOLATE_PRODUCTION	PLANT_GERMINATION-VITAMIN_B9|FOLATE_BIOSYNTHESIS	folK->PGPT0007910	1
PLANT_GERMINATION-VITAMIN_B9|FOLATE_PRODUCTION	PLANT_GERMINATION-VITAMIN_B9|FOLATE_BIOSYNTHESIS	folP->PGPT0007915	1
PLANT_GERMINATION-VITAMIN_B9|FOLATE_PRODUCTION	PLANT_GERMINATION-VITAMIN_B9|FOLATE_BIOSYNTHESIS	gcvT->PGPT0008130	1
PLANT_GERMINATION-VITAMIN_B9|FOLATE_PRODUCTION	PLANT_GERMINATION-VITAMIN_B9|FOLATE_BIOSYNTHESIS	glyA->PGPT0008090	1
PLANT_GERMINATION-VITAMIN_B9|FOLATE_PRODUCTION	PLANT_GERMINATION-VITAMIN_B9|FOLATE_BIOSYNTHESIS	pabA->PGPT0008000	1
PLANT_GERMINATION-VITAMIN_B9|FOLATE_PRODUCTION	PLANT_GERMINATION-VITAMIN_B9|FOLATE_BIOSYNTHESIS	pabB->PGPT0008005	1
PLANT_GERMINATION-VITAMIN_B9|FOLATE_PRODUCTION	PLANT_GERMINATION-VITAMIN_B9|FOLATE_BIOSYNTHESIS	pabC->PGPT0008020	1
PLANT_GERMINATION-VITAMIN_B9|FOLATE_PRODUCTION	PLANT_GERMINATION-VITAMIN_B9|FOLATE_BIOSYNTHESIS	phoA->PGPT0002570	3
PLANT_GERMINATION-VITAMIN_B9|FOLATE_PRODUCTION	PLANT_GERMINATION-VITAMIN_B9|FOLATE_BIOSYNTHESIS	phoD->PGPT0002575	1
PLANT_GERMINATION-VITAMIN_B9|FOLATE_PRODUCTION	PLANT_GERMINATION-VITAMIN_B9|FOLATE_BIOSYNTHESIS	purH->PGPT0008110	1
PLANT_GERMINATION-VITAMIN_B9|FOLATE_PRODUCTION	PLANT_GERMINATION-VITAMIN_B9|FOLATE_BIOSYNTHESIS	purN->PGPT0008095	1
PLANT_GERMINATION-VITAMIN_B9|FOLATE_PRODUCTION	PLANT_GERMINATION-VITAMIN_B9|FOLATE_BIOSYNTHESIS	purT->PGPT0008100	1
PLANT_GERMINATION-VITAMIN_B9|FOLATE_PRODUCTION	PLANT_GERMINATION-VITAMIN_B9|FOLATE_BIOSYNTHESIS	purU->PGPT0008155	1
PLANT_GERMINATION-VITAMIN_B9|FOLATE_PRODUCTION	PLANT_GERMINATION-VITAMIN_B9|FOLATE_BIOSYNTHESIS	ribBA->PGPT0007990	1
PLANT_GERMINATION-VITAMIN_B9|FOLATE_PRODUCTION	PLANT_GERMINATION-VITAMIN_B9|FOLATE_BIOSYNTHESIS	thyA->PGPT0008145	3
PLANT_GERMINATION-VITAMIN_B9|FOLATE_PRODUCTION	PLANT_GERMINATION-VITAMIN_B9|FOLATE_BIOSYNTHESIS	ygfA|fthC|yqgN|folN->PGPT0008170	1
PLANT_GERMINATION-VITAMIN_B9|FOLATE_PRODUCTION	PLANT_GERMINATION-VITAMIN_B9|FOLATE_BIOSYNTHESIS	yitJ->PGPT0008140	1
PLANT_SIGNAL-CAROTINOID_METABOLISM	PLANT_SIGNAL-CAROTENOID_BIOSYNTHESIS	crtB->PGPT0007375	1
PLANT_SIGNAL-CAROTINOID_METABOLISM	PLANT_SIGNAL-CAROTENOID_BIOSYNTHESIS	crtE|ispA->PGPT0007560	1
PLANT_SIGNAL-TERPENOID_DERIVATE_METABOLISM	PLANT_SIGNAL-TERPENOID-DIMETHYLALLYL_DIPHOSPHATE|DMAPP_PATHWAY	ispH|lytB->PGPT0007615	2
PLANT_SIGNAL-TERPENOID_DERIVATE_METABOLISM	PLANT_SIGNAL-TERPENOID-ISOPENTENYL_DIPHOSPHATE|IPP_PATHWAY	gcpE|ispG->PGPT0007580	1
PLANT_SIGNAL-TERPENOID_DERIVATE_METABOLISM	PLANT_SIGNAL-TERPENOID-ISOPENTENYL_DIPHOSPHATE|IPP_PATHWAY	idi->PGPT0007530	2
PLANT_SIGNAL-TERPENOID_DERIVATE_METABOLISM	PLANT_SIGNAL-TERPENOID-ISOPENTENYL_DIPHOSPHATE|IPP_PATHWAY	ispD->PGPT0007590	1
PLANT_SIGNAL-TERPENOID_DERIVATE_METABOLISM	PLANT_SIGNAL-TERPENOID-ISOPENTENYL_DIPHOSPHATE|IPP_PATHWAY	ispE->PGPT0007605	1
PLANT_SIGNAL-TERPENOID_DERIVATE_METABOLISM	PLANT_SIGNAL-TERPENOID-ISOPENTENYL_DIPHOSPHATE|IPP_PATHWAY	ispF->PGPT0007595	2
PLANT_SIGNAL-TERPENOID_DERIVATE_METABOLISM	PLANT_SIGNAL-TERPENOID-ISOPENTENYL_DIPHOSPHATE|IPP_PATHWAY	ispH|lytB->PGPT0007615	2
PLANT_SIGNAL-TERPENOID_DERIVATE_METABOLISM	PLANT_SIGNAL-TERPENOID-SPORULENOL_BIOSYNTHESIS	sphC->PGPT0007620	1
PLANT_SIGNAL-TERPENOID_DERIVATE_METABOLISM	PLANT_SIGNAL-TERPENOID_BACKBONE_BIOSYNTHESIS	crtE|ispA->PGPT0007560	1
PLANT_SIGNAL-TERPENOID_DERIVATE_METABOLISM	PLANT_SIGNAL-TERPENOID_BACKBONE_BIOSYNTHESIS	dxs->PGPT0008960	1
PLANT_SIGNAL-TERPENOID_DERIVATE_METABOLISM	PLANT_SIGNAL-TERPENOID_BACKBONE_BIOSYNTHESIS	hepST->PGPT0007531	1
PLANT_SIGNAL-TERPENOID_DERIVATE_METABOLISM	PLANT_SIGNAL-TERPENOID_BACKBONE_BIOSYNTHESIS	idi->PGPT0007530	1
PLANT_SIGNAL-PHOSPOLIPID_METABOLISM	PLANT_SIGNAL-CYTIDINE_DIPHOSPHATE-DIACYLGLYCEROL-PHOSPOLIPID_BIOSYNTHESIS	cdsA|ynbB->PGPT0007685	1
PLANT_SIGNAL-PHOSPOLIPID_METABOLISM	PLANT_SIGNAL-PHOSPOLIPID-CARDIOLIPIN_BIOSYNTHESIS	clsA_B|ybhO|ywiE->PGPT0007725	3
PLANT_SIGNAL-PHOSPOLIPID_METABOLISM	PLANT_SIGNAL-PHOSPOLIPID-PHOSPHATIDYLETHANOLAMINE_BIOSYNTHESIS	psd|PISD->PGPT0007700	1
PLANT_SIGNAL-PHOSPOLIPID_METABOLISM	PLANT_SIGNAL-PHOSPOLIPID-PHOSPHATIDYLGLYCEROL_BIOSYNTHESIS	pgpA->PGPT0007710	2
PLANT_SIGNAL-PHOSPOLIPID_METABOLISM	PLANT_SIGNAL-PHOSPOLIPID-PHOSPHATIDYLSERINE_BIOSYNTHESIS	CHO1|pssA->PGPT0007695	1
PLANT_SIGNAL-ROOT|SHOOT_DEVELOPMENT	PLANT_SIGNAL-ROOT|SHOOT_DEVELOPMENT_REGULATION	yxaL->PGPT0014544	1
PLANT_SIGNAL-UBIQUINONE|COENZYME_Q_METABOLISM	PLANT_SIGNAL-UBIQUINONE|COENZYME_Q_BIOSYNTHESIS	ubiE->PGPT0009535	2
PLANT_SIGNAL-UBIQUINONE|COENZYME_Q_METABOLISM	PLANT_SIGNAL-UBIQUINONE|COENZYME_Q_BIOSYNTHESIS	ubiX|bsdB->PGPT0009565	1
PLANT_SIGNAL-ACETOIN|2|3-BUTANEDIOL_VOLATILE_METABOLISM	PLANT_SIGNAL-ACETOIN|2|3-BUTANEDIOL_VOLATILE_BIOSYNTHESIS	aceF|pdhC->PGPT0001390	2
PLANT_SIGNAL-ACETOIN|2|3-BUTANEDIOL_VOLATILE_METABOLISM	PLANT_SIGNAL-ACETOIN|2|3-BUTANEDIOL_VOLATILE_BIOSYNTHESIS	acoA->PGPT0008230	1
PLANT_SIGNAL-ACETOIN|2|3-BUTANEDIOL_VOLATILE_METABOLISM	PLANT_SIGNAL-ACETOIN|2|3-BUTANEDIOL_VOLATILE_BIOSYNTHESIS	acoB->PGPT0008235	1
PLANT_SIGNAL-ACETOIN|2|3-BUTANEDIOL_VOLATILE_METABOLISM	PLANT_SIGNAL-ACETOIN|2|3-BUTANEDIOL_VOLATILE_BIOSYNTHESIS	acoR->PGPT0001030	3
PLANT_SIGNAL-ACETOIN|2|3-BUTANEDIOL_VOLATILE_METABOLISM	PLANT_SIGNAL-ACETOIN|2|3-BUTANEDIOL_VOLATILE_BIOSYNTHESIS	acuA->PGPT0008215	1
PLANT_SIGNAL-ACETOIN|2|3-BUTANEDIOL_VOLATILE_METABOLISM	PLANT_SIGNAL-ACETOIN|2|3-BUTANEDIOL_VOLATILE_BIOSYNTHESIS	acuB->PGPT0008220	3
PLANT_SIGNAL-ACETOIN|2|3-BUTANEDIOL_VOLATILE_METABOLISM	PLANT_SIGNAL-ACETOIN|2|3-BUTANEDIOL_VOLATILE_BIOSYNTHESIS	acuC->PGPT0008225	1
PLANT_SIGNAL-ACETOIN|2|3-BUTANEDIOL_VOLATILE_METABOLISM	PLANT_SIGNAL-ACETOIN|2|3-BUTANEDIOL_VOLATILE_BIOSYNTHESIS	budA|aldC|aldB|alsD->PGPT0008180	1
PLANT_SIGNAL-ACETOIN|2|3-BUTANEDIOL_VOLATILE_METABOLISM	PLANT_SIGNAL-ACETOIN|2|3-BUTANEDIOL_VOLATILE_BIOSYNTHESIS	budB|ilvK|alsS|ilvB|ilvG|ilvI->PGPT0008185	2
PLANT_SIGNAL-ACETOIN|2|3-BUTANEDIOL_VOLATILE_METABOLISM	PLANT_SIGNAL-ACETOIN|2|3-BUTANEDIOL_VOLATILE_BIOSYNTHESIS	budC->PGPT0008190	1
PLANT_SIGNAL-ACETOIN|2|3-BUTANEDIOL_VOLATILE_METABOLISM	PLANT_SIGNAL-ACETOIN|2|3-BUTANEDIOL_VOLATILE_BIOSYNTHESIS	butA|ydjL|budC->PGPT0008195	2
PLANT_SIGNAL-ACETOIN|2|3-BUTANEDIOL_VOLATILE_METABOLISM	PLANT_SIGNAL-ACETOIN|2|3-BUTANEDIOL_VOLATILE_BIOSYNTHESIS	butB->PGPT0008200	1
PLANT_SIGNAL-ACETOIN|2|3-BUTANEDIOL_VOLATILE_METABOLISM	PLANT_SIGNAL-ACETOIN|2|3-BUTANEDIOL_VOLATILE_BIOSYNTHESIS	ilvH|ilvN->PGPT0008205	1
PLANT_SIGNAL-ACETOIN|2|3-BUTANEDIOL_VOLATILE_METABOLISM	PLANT_SIGNAL-ACETOIN|2|3-BUTANEDIOL_VOLATILE_BIOSYNTHESIS	lpd|pdhD->PGPT0001380	3
PLANT_SIGNAL-HYDROXYACETON_VOLATILE_METABOLISM	PLANT_SIGNAL-HYDROXYACETON_VOLATILE_BIOSYNTHESIS	ydjG->PGPT0008280	1
PLANT_SIGNAL-SULFURIC_VOLATILE_METABOLISM	PLANT_SIGNAL-H2S-VOLATILE_PATHWAY	cysC->PGPT0002780	2
PLANT_SIGNAL-SULFURIC_VOLATILE_METABOLISM	PLANT_SIGNAL-H2S-VOLATILE_PATHWAY	cysE->PGPT0002970	1
PLANT_SIGNAL-SULFURIC_VOLATILE_METABOLISM	PLANT_SIGNAL-H2S-VOLATILE_PATHWAY	cysH->PGPT0002785	2
PLANT_SIGNAL-SULFURIC_VOLATILE_METABOLISM	PLANT_SIGNAL-H2S-VOLATILE_PATHWAY	cysI->PGPT0002790	1
PLANT_SIGNAL-SULFURIC_VOLATILE_METABOLISM	PLANT_SIGNAL-H2S-VOLATILE_PATHWAY	cysJ->PGPT0002795	1
PLANT_SIGNAL-SULFURIC_VOLATILE_METABOLISM	PLANT_SIGNAL-H2S-VOLATILE_PATHWAY	cysK->PGPT0002810	3
PLANT_SIGNAL-SULFURIC_VOLATILE_METABOLISM	PLANT_SIGNAL-H2S-VOLATILE_PATHWAY	cysS->PGPT0002985	1
PLANT_SIGNAL-SULFURIC_VOLATILE_METABOLISM	PLANT_SIGNAL-H2S-VOLATILE_PATHWAY	sat|met3->PGPT0002410	2
PLANT_SIGNAL-VOLATILE_RELATED_METABOLISM	PLANT_SIGNAL-VOLATILE_RELATED_ALCOHOL|KETONE_PATHWAY	adh2_2->PGPT0008295	2
PLANT_SIGNAL-VOLATILE_RELATED_METABOLISM	PLANT_SIGNAL-VOLATILE_RELATED_ALCOHOL|KETONE_PATHWAY	gbsB->PGPT0008300	1
PLANT_SIGNAL-VOLATILE_RELATED_METABOLISM	PLANT_SIGNAL-VOLATILE_RELATED_ALCOHOL|KETONE_PATHWAY	hmgL->PGPT0008315	1
PLANT_SIGNAL-VOLATILE_RELATED_METABOLISM	PLANT_SIGNAL-VOLATILE_RELATED_ALCOHOL|KETONE_PATHWAY	scoA->PGPT0008325	1
PLANT_SIGNAL-VOLATILE_RELATED_METABOLISM	PLANT_SIGNAL-VOLATILE_RELATED_ALCOHOL|KETONE_PATHWAY	scoB->PGPT0008330	1
PLANT_SIGNAL-VOLATILE_RELATED_METABOLISM	PLANT_SIGNAL-VOLATILE_RELATED_FATTY_ACID_PATHWAY	accA->PGPT0001695	1
PLANT_SIGNAL-VOLATILE_RELATED_METABOLISM	PLANT_SIGNAL-VOLATILE_RELATED_FATTY_ACID_PATHWAY	accB|bccP->PGPT0001700	2
PLANT_SIGNAL-VOLATILE_RELATED_METABOLISM	PLANT_SIGNAL-VOLATILE_RELATED_FATTY_ACID_PATHWAY	accC->PGPT0001705	2
PLANT_SIGNAL-VOLATILE_RELATED_METABOLISM	PLANT_SIGNAL-VOLATILE_RELATED_FATTY_ACID_PATHWAY	accD->PGPT0001710	1
PLANT_SIGNAL-VOLATILE_RELATED_METABOLISM	PLANT_SIGNAL-VOLATILE_RELATED_FATTY_ACID_PATHWAY	acd->PGPT0008385	1
PLANT_SIGNAL-VOLATILE_RELATED_METABOLISM	PLANT_SIGNAL-VOLATILE_RELATED_FATTY_ACID_PATHWAY	desA->PGPT0008400	2
PLANT_SIGNAL-VOLATILE_RELATED_METABOLISM	PLANT_SIGNAL-VOLATILE_RELATED_FATTY_ACID_PATHWAY	fabD|bmyD->PGPT0008350	1
PLANT_SIGNAL-VOLATILE_RELATED_METABOLISM	PLANT_SIGNAL-VOLATILE_RELATED_FATTY_ACID_PATHWAY	fabF->PGPT0008360	2
PLANT_SIGNAL-VOLATILE_RELATED_METABOLISM	PLANT_SIGNAL-VOLATILE_RELATED_FATTY_ACID_PATHWAY	fabH->PGPT0008355	2
PLANT_SIGNAL-VOLATILE_RELATED_METABOLISM	PLANT_SIGNAL-VOLATILE_RELATED_FATTY_ACID_PATHWAY	fabI->PGPT0008370	1
PLANT_SIGNAL-VOLATILE_RELATED_METABOLISM	PLANT_SIGNAL-VOLATILE_RELATED_FATTY_ACID_PATHWAY	fabL->PGPT0008375	1
PLANT_SIGNAL-VOLATILE_RELATED_METABOLISM	PLANT_SIGNAL-VOLATILE_RELATED_FATTY_ACID_PATHWAY	fabZ->PGPT0008365	2
PLANT_SIGNAL-VOLATILE_RELATED_METABOLISM	PLANT_SIGNAL-VOLATILE_RELATED_FATTY_ACID_PATHWAY	fadB->PGPT0008390	1
PLANT_SIGNAL-VOLATILE_RELATED_METABOLISM	PLANT_SIGNAL-VOLATILE_RELATED_FATTY_ACID_PATHWAY	fadD->PGPT0008380	5
PLANT_SIGNAL-VOLATILE_RELATED_METABOLISM	PLANT_SIGNAL-VOLATILE_RELATED_FATTY_ACID_PATHWAY	fadN->PGPT0008395	1
PLANT_SIGNAL-VOLATILE_RELATED_METABOLISM	PLANT_SIGNAL-VOLATILE_RELATED_FATTY_ACID_PATHWAY	ymfI|fabG|efpI->PGPT0003180	10
PLANT_VITAMIN-MOLYBDENUM_COFACTOR_METABOLISM	PLANT_VITAMIN-MOLYBDENUM_COFACTOR_BIOSYNTHESIS	moaA->PGPT0008410	1
PLANT_VITAMIN-MOLYBDENUM_COFACTOR_METABOLISM	PLANT_VITAMIN-MOLYBDENUM_COFACTOR_BIOSYNTHESIS	moaB->PGPT0008420	1
PLANT_VITAMIN-MOLYBDENUM_COFACTOR_METABOLISM	PLANT_VITAMIN-MOLYBDENUM_COFACTOR_BIOSYNTHESIS	moaC_->PGPT0008405	1
PLANT_VITAMIN-MOLYBDENUM_COFACTOR_METABOLISM	PLANT_VITAMIN-MOLYBDENUM_COFACTOR_BIOSYNTHESIS	moaX->PGPT0008415	1
PLANT_VITAMIN-MOLYBDENUM_COFACTOR_METABOLISM	PLANT_VITAMIN-MOLYBDENUM_COFACTOR_BIOSYNTHESIS	moeA->PGPT0008430	2
PLANT_VITAMIN-MOLYBDENUM_COFACTOR_METABOLISM	PLANT_VITAMIN-MOLYBDENUM_COFACTOR_TRANSPORT	modA->PGPT0008435	1
PLANT_VITAMIN-MOLYBDENUM_COFACTOR_METABOLISM	PLANT_VITAMIN-MOLYBDENUM_COFACTOR_TRANSPORT	modB->PGPT0008440	1
PLANT_VITAMIN_B12|COBALAMIN_METABOLISM	PLANT_VITAMIN_B12-RELATED_PROTEINS	bluB|drgA->PGPT0006810	1
PLANT_VITAMIN_B12|COBALAMIN_METABOLISM	PLANT_VITAMIN_B12|COBALAMIN_BIOSYNTHESIS	cobC|phpB->PGPT0004650	1
PLANT_VITAMIN_B12|COBALAMIN_METABOLISM	PLANT_VITAMIN_B12|COBALAMIN_BIOSYNTHESIS	rhnA_cobC->PGPT0004575	1
PLANT_VITAMIN_B12|COBALAMIN_METABOLISM	PLANT_VITAMIN_B12|COBALAMIN_BIOSYNTHESIS	sirA|ylnD|cysG|cobA->PGPT0003685	1
PLANT_VITAMIN_B12|COBALAMIN_METABOLISM	PLANT_VITAMIN_B12|COBALAMIN_TRANSPORT	feuB|feuC|chuU|yfhA|hmuU|ABC_FEV_P|fatC|fatD->PGPT0003770	8
PLANT_VITAMIN_B1|THIAMIN_METABOLISM	PLANT_VITAMIN_B1|THIAMIN_BIOSYNTHESIS	adk|AK->PGPT0009040	1
PLANT_VITAMIN_B1|THIAMIN_METABOLISM	PLANT_VITAMIN_B1|THIAMIN_BIOSYNTHESIS	dxs->PGPT0008960	1
PLANT_VITAMIN_B1|THIAMIN_METABOLISM	PLANT_VITAMIN_B1|THIAMIN_BIOSYNTHESIS	nifS|iscS->PGPT0000065	3
PLANT_VITAMIN_B1|THIAMIN_METABOLISM	PLANT_VITAMIN_B1|THIAMIN_BIOSYNTHESIS	phoA->PGPT0002570	3
PLANT_VITAMIN_B1|THIAMIN_METABOLISM	PLANT_VITAMIN_B1|THIAMIN_BIOSYNTHESIS	rsgA|engC->PGPT0009020	1
PLANT_VITAMIN_B1|THIAMIN_METABOLISM	PLANT_VITAMIN_B1|THIAMIN_BIOSYNTHESIS	tenA->PGPT0009055	1
PLANT_VITAMIN_B1|THIAMIN_METABOLISM	PLANT_VITAMIN_B1|THIAMIN_BIOSYNTHESIS	tenI->PGPT0008975	1
PLANT_VITAMIN_B1|THIAMIN_METABOLISM	PLANT_VITAMIN_B1|THIAMIN_BIOSYNTHESIS	thiC->PGPT0008905	1
PLANT_VITAMIN_B1|THIAMIN_METABOLISM	PLANT_VITAMIN_B1|THIAMIN_BIOSYNTHESIS	thiD->PGPT0008915	1
PLANT_VITAMIN_B1|THIAMIN_METABOLISM	PLANT_VITAMIN_B1|THIAMIN_BIOSYNTHESIS	thiE->PGPT0008995	1
PLANT_VITAMIN_B1|THIAMIN_METABOLISM	PLANT_VITAMIN_B1|THIAMIN_BIOSYNTHESIS	thiF->PGPT0008935	2
PLANT_VITAMIN_B1|THIAMIN_METABOLISM	PLANT_VITAMIN_B1|THIAMIN_BIOSYNTHESIS	thiG->PGPT0008965	1
PLANT_VITAMIN_B1|THIAMIN_METABOLISM	PLANT_VITAMIN_B1|THIAMIN_BIOSYNTHESIS	thiI->PGPT0008940	1
PLANT_VITAMIN_B1|THIAMIN_METABOLISM	PLANT_VITAMIN_B1|THIAMIN_BIOSYNTHESIS	thiL->PGPT0009010	1
PLANT_VITAMIN_B1|THIAMIN_METABOLISM	PLANT_VITAMIN_B1|THIAMIN_BIOSYNTHESIS	thiM->PGPT0008990	1
PLANT_VITAMIN_B1|THIAMIN_METABOLISM	PLANT_VITAMIN_B1|THIAMIN_BIOSYNTHESIS	thiN|TPK1|THI80->PGPT0009035	1
PLANT_VITAMIN_B1|THIAMIN_METABOLISM	PLANT_VITAMIN_B1|THIAMIN_BIOSYNTHESIS	thiO->PGPT0008955	2
PLANT_VITAMIN_B1|THIAMIN_METABOLISM	PLANT_VITAMIN_B1|THIAMIN_BIOSYNTHESIS	ylmB->PGPT0009060	1
PLANT_VITAMIN_B1|THIAMIN_METABOLISM	PLANT_VITAMIN_B1|THIAMIN_TRANSPORT	cytX->PGPT0009075	2
PLANT_VITAMIN_B1|THIAMIN_METABOLISM	PLANT_VITAMIN_B1|THIAMIN_TRANSPORT	thiT->PGPT0009100	1
PLANT_VITAMIN_B2|RIBOFLAVIN_METABOLISM	PLANT_VITAMIN_B2|RIBOFLAVIN_BIOSYNTHESIS	bluB|drgA->PGPT0006810	1
PLANT_VITAMIN_B2|RIBOFLAVIN_METABOLISM	PLANT_VITAMIN_B2|RIBOFLAVIN_BIOSYNTHESIS	nfrA1|ywcG->PGPT0000290	1
PLANT_VITAMIN_B2|RIBOFLAVIN_METABOLISM	PLANT_VITAMIN_B2|RIBOFLAVIN_BIOSYNTHESIS	nfrA2|ycnD->PGPT0000295	1
PLANT_VITAMIN_B2|RIBOFLAVIN_METABOLISM	PLANT_VITAMIN_B2|RIBOFLAVIN_BIOSYNTHESIS	ribBA->PGPT0007990	1
PLANT_VITAMIN_B2|RIBOFLAVIN_METABOLISM	PLANT_VITAMIN_B2|RIBOFLAVIN_BIOSYNTHESIS	ribD->PGPT0008555	1
PLANT_VITAMIN_B2|RIBOFLAVIN_METABOLISM	PLANT_VITAMIN_B2|RIBOFLAVIN_BIOSYNTHESIS	ribE|RIB5|ribC->PGPT0008610	1
PLANT_VITAMIN_B2|RIBOFLAVIN_METABOLISM	PLANT_VITAMIN_B2|RIBOFLAVIN_BIOSYNTHESIS	ribF->PGPT0008625	1
PLANT_VITAMIN_B2|RIBOFLAVIN_METABOLISM	PLANT_VITAMIN_B2|RIBOFLAVIN_BIOSYNTHESIS	ribH|RIB4->PGPT0008605	1
PLANT_VITAMIN_B2|RIBOFLAVIN_METABOLISM	PLANT_VITAMIN_B2|RIBOFLAVIN_BIOSYNTHESIS	ssuE->PGPT0003045	1
PLANT_VITAMIN_B2|RIBOFLAVIN_METABOLISM	PLANT_VITAMIN_B2|RIBOFLAVIN_BIOSYNTHESIS	ycsE|yitU|ywtE->PGPT0008595	5
PLANT_VITAMIN_B2|RIBOFLAVIN_METABOLISM	PLANT_VITAMIN_B2|RIBOFLAVIN_BIOSYNTHESIS	yigB->PGPT0008585	1
PLANT_VITAMIN_B5|PANTOTHENIC_ACID|CO_FACTOR_METABOLISM	PLANT_VITAMIN_B5|PANTOTHENIC_ACID|CO_FACTOR_BIOSYNTHESIS	LYS5|acpT->PGPT0008845	1
PLANT_VITAMIN_B5|PANTOTHENIC_ACID|CO_FACTOR_METABOLISM	PLANT_VITAMIN_B5|PANTOTHENIC_ACID|CO_FACTOR_BIOSYNTHESIS	UPB1_like|pydC->PGPT0008885	1
PLANT_VITAMIN_B5|PANTOTHENIC_ACID|CO_FACTOR_METABOLISM	PLANT_VITAMIN_B5|PANTOTHENIC_ACID|CO_FACTOR_BIOSYNTHESIS	acpS->PGPT0008840	1
PLANT_VITAMIN_B5|PANTOTHENIC_ACID|CO_FACTOR_METABOLISM	PLANT_VITAMIN_B5|PANTOTHENIC_ACID|CO_FACTOR_BIOSYNTHESIS	budB|ilvK|alsS|ilvB|ilvG|ilvI->PGPT0008185	2
PLANT_VITAMIN_B5|PANTOTHENIC_ACID|CO_FACTOR_METABOLISM	PLANT_VITAMIN_B5|PANTOTHENIC_ACID|CO_FACTOR_BIOSYNTHESIS	coaA->PGPT0008770	1
PLANT_VITAMIN_B5|PANTOTHENIC_ACID|CO_FACTOR_METABOLISM	PLANT_VITAMIN_B5|PANTOTHENIC_ACID|CO_FACTOR_BIOSYNTHESIS	coaBC|dfp->PGPT0008815	2
PLANT_VITAMIN_B5|PANTOTHENIC_ACID|CO_FACTOR_METABOLISM	PLANT_VITAMIN_B5|PANTOTHENIC_ACID|CO_FACTOR_BIOSYNTHESIS	coaD|kdtB->PGPT0008825	1
PLANT_VITAMIN_B5|PANTOTHENIC_ACID|CO_FACTOR_METABOLISM	PLANT_VITAMIN_B5|PANTOTHENIC_ACID|CO_FACTOR_BIOSYNTHESIS	coaE->PGPT0008835	1
PLANT_VITAMIN_B5|PANTOTHENIC_ACID|CO_FACTOR_METABOLISM	PLANT_VITAMIN_B5|PANTOTHENIC_ACID|CO_FACTOR_BIOSYNTHESIS	ilvC->PGPT0008735	1
PLANT_VITAMIN_B5|PANTOTHENIC_ACID|CO_FACTOR_METABOLISM	PLANT_VITAMIN_B5|PANTOTHENIC_ACID|CO_FACTOR_BIOSYNTHESIS	ilvD->PGPT0001875	1
PLANT_VITAMIN_B5|PANTOTHENIC_ACID|CO_FACTOR_METABOLISM	PLANT_VITAMIN_B5|PANTOTHENIC_ACID|CO_FACTOR_BIOSYNTHESIS	ilvE->PGPT0008860	2
PLANT_VITAMIN_B5|PANTOTHENIC_ACID|CO_FACTOR_METABOLISM	PLANT_VITAMIN_B5|PANTOTHENIC_ACID|CO_FACTOR_BIOSYNTHESIS	ilvH|ilvN->PGPT0008205	1
PLANT_VITAMIN_B5|PANTOTHENIC_ACID|CO_FACTOR_METABOLISM	PLANT_VITAMIN_B5|PANTOTHENIC_ACID|CO_FACTOR_BIOSYNTHESIS	panB->PGPT0008740	1
PLANT_VITAMIN_B5|PANTOTHENIC_ACID|CO_FACTOR_METABOLISM	PLANT_VITAMIN_B5|PANTOTHENIC_ACID|CO_FACTOR_BIOSYNTHESIS	panC->PGPT0008750	1
PLANT_VITAMIN_B5|PANTOTHENIC_ACID|CO_FACTOR_METABOLISM	PLANT_VITAMIN_B5|PANTOTHENIC_ACID|CO_FACTOR_BIOSYNTHESIS	panD->PGPT0008890	1
PLANT_VITAMIN_B5|PANTOTHENIC_ACID|CO_FACTOR_METABOLISM	PLANT_VITAMIN_B5|PANTOTHENIC_ACID|CO_FACTOR_BIOSYNTHESIS	panE|apbA->PGPT0008745	2
PLANT_VITAMIN_B6|PYRIDOXINE|PYRIDOXAL|PYRIDOXAMINE_METABOLISM	PLANT_VITAMIN_B6|PYRIDOXINE|PYRIDOXAL|PYRIDOXAMINE_BIOSYNTHESIS	pdxA->PGPT0009165	1
PLANT_VITAMIN_B6|PYRIDOXINE|PYRIDOXAL|PYRIDOXAMINE_METABOLISM	PLANT_VITAMIN_B6|PYRIDOXINE|PYRIDOXAL|PYRIDOXAMINE_BIOSYNTHESIS	pdxK|pdxY->PGPT0009125	1
PLANT_VITAMIN_B6|PYRIDOXINE|PYRIDOXAL|PYRIDOXAMINE_METABOLISM	PLANT_VITAMIN_B6|PYRIDOXINE|PYRIDOXAL|PYRIDOXAMINE_BIOSYNTHESIS	pdxS|pdx1|yaaD->PGPT0009180	1
PLANT_VITAMIN_B6|PYRIDOXINE|PYRIDOXAL|PYRIDOXAMINE_METABOLISM	PLANT_VITAMIN_B6|PYRIDOXINE|PYRIDOXAL|PYRIDOXAMINE_BIOSYNTHESIS	pdxT|pdx2|yaaE->PGPT0009185	1
PLANT_VITAMIN_B6|PYRIDOXINE|PYRIDOXAL|PYRIDOXAMINE_METABOLISM	PLANT_VITAMIN_B6|PYRIDOXINE|PYRIDOXAL|PYRIDOXAMINE_BIOSYNTHESIS	serA->PGPT0009155	1
PLANT_VITAMIN_B6|PYRIDOXINE|PYRIDOXAL|PYRIDOXAMINE_METABOLISM	PLANT_VITAMIN_B6|PYRIDOXINE|PYRIDOXAL|PYRIDOXAMINE_BIOSYNTHESIS	serC|pdxF->PGPT0009160	1
PLANT_VITAMIN_B6|PYRIDOXINE|PYRIDOXAL|PYRIDOXAMINE_METABOLISM	PLANT_VITAMIN_B6|PYRIDOXINE|PYRIDOXAL|PYRIDOXAMINE_BIOSYNTHESIS	thrC->PGPT0009175	1
PLANT_VITAMIN_B9|FOLATE_METABOLISM	PLANT_VITAMIN_B9|FOLATE_BIOSYNTHESIS	fmt->PGPT0008125	1
PLANT_VITAMIN_B9|FOLATE_METABOLISM	PLANT_VITAMIN_B9|FOLATE_BIOSYNTHESIS	folA->PGPT0007945	2
PLANT_VITAMIN_B9|FOLATE_METABOLISM	PLANT_VITAMIN_B9|FOLATE_BIOSYNTHESIS	folB->PGPT0007905	1
PLANT_VITAMIN_B9|FOLATE_METABOLISM	PLANT_VITAMIN_B9|FOLATE_BIOSYNTHESIS	folC->PGPT0007975	1
PLANT_VITAMIN_B9|FOLATE_METABOLISM	PLANT_VITAMIN_B9|FOLATE_BIOSYNTHESIS	folD->PGPT0008075	1
PLANT_VITAMIN_B9|FOLATE_METABOLISM	PLANT_VITAMIN_B9|FOLATE_BIOSYNTHESIS	folE->PGPT0007875	1
PLANT_VITAMIN_B9|FOLATE_METABOLISM	PLANT_VITAMIN_B9|FOLATE_BIOSYNTHESIS	folE2->PGPT0007880	2
PLANT_VITAMIN_B9|FOLATE_METABOLISM	PLANT_VITAMIN_B9|FOLATE_BIOSYNTHESIS	folK->PGPT0007910	1
PLANT_VITAMIN_B9|FOLATE_METABOLISM	PLANT_VITAMIN_B9|FOLATE_BIOSYNTHESIS	folP->PGPT0007915	1
PLANT_VITAMIN_B9|FOLATE_METABOLISM	PLANT_VITAMIN_B9|FOLATE_BIOSYNTHESIS	gcvT->PGPT0008130	1
PLANT_VITAMIN_B9|FOLATE_METABOLISM	PLANT_VITAMIN_B9|FOLATE_BIOSYNTHESIS	glyA->PGPT0008090	1
PLANT_VITAMIN_B9|FOLATE_METABOLISM	PLANT_VITAMIN_B9|FOLATE_BIOSYNTHESIS	pabA->PGPT0008000	1
PLANT_VITAMIN_B9|FOLATE_METABOLISM	PLANT_VITAMIN_B9|FOLATE_BIOSYNTHESIS	pabB->PGPT0008005	1
PLANT_VITAMIN_B9|FOLATE_METABOLISM	PLANT_VITAMIN_B9|FOLATE_BIOSYNTHESIS	pabC->PGPT0008020	1
PLANT_VITAMIN_B9|FOLATE_METABOLISM	PLANT_VITAMIN_B9|FOLATE_BIOSYNTHESIS	phoA->PGPT0002570	3
PLANT_VITAMIN_B9|FOLATE_METABOLISM	PLANT_VITAMIN_B9|FOLATE_BIOSYNTHESIS	phoD->PGPT0002575	1
PLANT_VITAMIN_B9|FOLATE_METABOLISM	PLANT_VITAMIN_B9|FOLATE_BIOSYNTHESIS	purH->PGPT0008110	1
PLANT_VITAMIN_B9|FOLATE_METABOLISM	PLANT_VITAMIN_B9|FOLATE_BIOSYNTHESIS	purN->PGPT0008095	1
PLANT_VITAMIN_B9|FOLATE_METABOLISM	PLANT_VITAMIN_B9|FOLATE_BIOSYNTHESIS	purT->PGPT0008100	1
PLANT_VITAMIN_B9|FOLATE_METABOLISM	PLANT_VITAMIN_B9|FOLATE_BIOSYNTHESIS	purU->PGPT0008155	1
PLANT_VITAMIN_B9|FOLATE_METABOLISM	PLANT_VITAMIN_B9|FOLATE_BIOSYNTHESIS	ribBA->PGPT0007990	1
PLANT_VITAMIN_B9|FOLATE_METABOLISM	PLANT_VITAMIN_B9|FOLATE_BIOSYNTHESIS	thyA->PGPT0008145	3
PLANT_VITAMIN_B9|FOLATE_METABOLISM	PLANT_VITAMIN_B9|FOLATE_BIOSYNTHESIS	ygfA|fthC|yqgN|folN->PGPT0008170	1
PLANT_VITAMIN_B9|FOLATE_METABOLISM	PLANT_VITAMIN_B9|FOLATE_BIOSYNTHESIS	yitJ->PGPT0008140	1
PLANT_VITAMIN_C|ASCORBIC_ACID_METABOLISM	PLANT_VITAMIN_C|ASCORBIC_ACID_BIOSYNTHESIS	GULO_like->PGPT0009350	1
PLANT_VITAMIN_K_METABOLISM	PLANT_VITAMIN_K_BIOSYNTHESIS	entC|vibC|viuB|angC|vabC|dhbC|basJ|cbsE|aebC->PGPT0003220	1
PLANT_VITAMIN_K_METABOLISM	PLANT_VITAMIN_K_BIOSYNTHESIS	menA->PGPT0009395	1
PLANT_VITAMIN_K_METABOLISM	PLANT_VITAMIN_K_BIOSYNTHESIS	menB->PGPT0009385	1
PLANT_VITAMIN_K_METABOLISM	PLANT_VITAMIN_K_BIOSYNTHESIS	menC->PGPT0009375	1
PLANT_VITAMIN_K_METABOLISM	PLANT_VITAMIN_K_BIOSYNTHESIS	menD->PGPT0009365	1
PLANT_VITAMIN_K_METABOLISM	PLANT_VITAMIN_K_BIOSYNTHESIS	menE->PGPT0009380	1
PLANT_VITAMIN_K_METABOLISM	PLANT_VITAMIN_K_BIOSYNTHESIS	menF->PGPT0009360	1
PLANT_VITAMIN_K_METABOLISM	PLANT_VITAMIN_K_BIOSYNTHESIS	menH->PGPT0009370	1
PLANT_VITAMIN_K_METABOLISM	PLANT_VITAMIN_K_BIOSYNTHESIS	menI|ydiI|ydiL|ydiI|ybdB->PGPT0001845	1
PLANT_VITAMIN_K_METABOLISM	PLANT_VITAMIN_K_BIOSYNTHESIS	wrbA->PGPT0009460	1
PLANT_VITAMIN_RELATED_HEME_METABOLISM	PLANT_VITAMIN-HEME|SIRO-BIOSYNTHESIS	cobA_hemD->PGPT0003670	1
PLANT_VITAMIN_RELATED_HEME_METABOLISM	PLANT_VITAMIN-HEME|SIRO-BIOSYNTHESIS	ctaA->PGPT0008525	1
PLANT_VITAMIN_RELATED_HEME_METABOLISM	PLANT_VITAMIN-HEME|SIRO-BIOSYNTHESIS	ctaB|cyoE->PGPT0008520	2
PLANT_VITAMIN_RELATED_HEME_METABOLISM	PLANT_VITAMIN-HEME|SIRO-BIOSYNTHESIS	cysG->PGPT0003690	1
PLANT_VITAMIN_RELATED_HEME_METABOLISM	PLANT_VITAMIN-HEME|SIRO-BIOSYNTHESIS	gltX->PGPT0008460	1
PLANT_VITAMIN_RELATED_HEME_METABOLISM	PLANT_VITAMIN-HEME|SIRO-BIOSYNTHESIS	hemA->PGPT0003650	1
PLANT_VITAMIN_RELATED_HEME_METABOLISM	PLANT_VITAMIN-HEME|SIRO-BIOSYNTHESIS	hemB->PGPT0003655	1
PLANT_VITAMIN_RELATED_HEME_METABOLISM	PLANT_VITAMIN-HEME|SIRO-BIOSYNTHESIS	hemC->PGPT0003660	1
PLANT_VITAMIN_RELATED_HEME_METABOLISM	PLANT_VITAMIN-HEME|SIRO-BIOSYNTHESIS	hemD->PGPT0003665	2
PLANT_VITAMIN_RELATED_HEME_METABOLISM	PLANT_VITAMIN-HEME|SIRO-BIOSYNTHESIS	hemE->PGPT0008465	1
PLANT_VITAMIN_RELATED_HEME_METABOLISM	PLANT_VITAMIN-HEME|SIRO-BIOSYNTHESIS	hemH|ywfI->PGPT0008485	1
PLANT_VITAMIN_RELATED_HEME_METABOLISM	PLANT_VITAMIN-HEME|SIRO-BIOSYNTHESIS	hemL->PGPT0003680	2
PLANT_VITAMIN_RELATED_HEME_METABOLISM	PLANT_VITAMIN-HEME|SIRO-BIOSYNTHESIS	hemN|hemZ->PGPT0003200	2
PLANT_VITAMIN_RELATED_HEME_METABOLISM	PLANT_VITAMIN-HEME|SIRO-BIOSYNTHESIS	hemQ->PGPT0008490	1
PLANT_VITAMIN_RELATED_HEME_METABOLISM	PLANT_VITAMIN-HEME|SIRO-BIOSYNTHESIS	hemY->PGPT0008475	1
PLANT_VITAMIN_RELATED_HEME_METABOLISM	PLANT_VITAMIN-HEME|SIRO-BIOSYNTHESIS	sirA|ylnD|cysG|cobA->PGPT0003685	1
PLANT_VITAMIN_RELATED_HEME_METABOLISM	PLANT_VITAMIN-HEME|SIRO-BIOSYNTHESIS	sirB->PGPT0008500	1
PLANT_VITAMIN_RESTORAGE-LIPOIC_ACID	PLANT_VITAMIN_RESTORAGE-LIPOIC_ACID_BIOSYNTHESIS	lipA->PGPT0003935	1
PLANT_VITAMIN_RESTORAGE-LIPOIC_ACID	PLANT_VITAMIN_RESTORAGE-LIPOIC_ACID_BIOSYNTHESIS	lipL->PGPT0003940	1
ADAPTION_TO_PIS-GALLATE|TANNINE_DEGRADATION	ADAPTION_TO_PIS-GALLATE_DEGRADATION_PATHWAY	ligK|galC->PGPT0002085	1
ADAPTION_TO_PIS-GENERAL_HYDROXYBENZOIC_ACID_DEGRADATION	ADAPTION_TO_PIS-GENERAL_HYDROXYBENZOIC_ACID_DEGRADATION_PATHWAY	graF->PGPT0005110	1
ADAPTION_TO_PIS-INHIBITION_OF_SALICYLIC_ACID|JASMONIC_ACID	ADAPTION_TO_PIS-SALICYLIC_ACID_DEGRADATION	bsdA->PGPT0019770	1
ADAPTION_TO_PIS-INHIBITION_OF_SALICYLIC_ACID|JASMONIC_ACID	ADAPTION_TO_PIS-SALICYLIC_ACID_DEGRADATION	bsdC->PGPT0005435	1
ADAPTION_TO_PIS-INHIBITION_OF_SALICYLIC_ACID|JASMONIC_ACID	ADAPTION_TO_PIS-SALICYLIC_ACID_DEGRADATION	ubiX|bsdB->PGPT0009565	1
ADAPTION_TO_PIS-PHYTOALEXINS_RESISTANCE	ADAPTION_TO_PIS-PHYTOALEXINS_TRANSPORT	acrA|lir|mtcA|mexA|adeI|smeD|mtrC|cmeA->PGPT0003275	1
ADAPTION_TO_PIS-PLANT_3-NITROPROPIONATE|3-NPA_RESISTANCE	ADAPTION_TO_PIS-3-NITROPROPIONATE|3-NPA_DETOXIFICATION	ncd2|npd|pnoA->PGPT0006800	1
ADAPTION_TO_PIS-PLANT_CINNAMATE_DEGRADATION	ADAPTION_TO_PIS-CA_DEGRADATION-ACETALDEHYDE_PATHWAY	mhpC->PGPT0019765	3
ADAPTION_TO_PIS-PLANT_CINNAMATE_DEGRADATION	ADAPTION_TO_PIS-CA_DEGRADATION-ACETALDEHYDE_PATHWAY	mhpE->PGPT0002050	1
ADAPTION_TO_PIS-PLANT_CURCUMIN_RESISTANCE	ADAPTION_TO_PIS-CURCUMIN_DEGRADATION	curA|yncB->PGPT0023605	1
ADAPTION_TO_PIS-PLANT_HYDROXYCINNAMIC_ACID_RESISTANCE	ADAPTION_TO_PIS-HCA_DEGRADATION-VANILLIN_INTERMEDIEATE	paaF|echA->PGPT0001860	1
ADAPTION_TO_PIS-PLANT_HYDROXYCINNAMIC_ACID_RESISTANCE	ADAPTION_TO_PIS-PROTOCATECHUIC_ACID_DEGRADATION	pcaC->PGPT0005005	2
ADAPTION_TO_PIS-PLANT_HYDROXYCINNAMIC_ACID_RESISTANCE	ADAPTION_TO_PIS-PROTOCATECHUIC_ACID_DEGRADATION	pcaD|catD->PGPT0004995	1
ADAPTION_TO_PIS-PLANT_LIPOIC_ACID_INTERFERRENCE	PLANT_LIPOIC_ACID_BIOSYNTHESIS	lipA->PGPT0003935	1
ADAPTION_TO_PIS-PLANT_LIPOIC_ACID_INTERFERRENCE	PLANT_LIPOIC_ACID_BIOSYNTHESIS	lipL->PGPT0003940	1
ADAPTION_TO_PIS-SALIC_ACID_COATING	ADAPTION_TO_PIS-SALIC_ACID_BIOSYNTHESIS	spsE->PGPT0025266	1
CHEMOTAXIS_PROTEINS	CHEMOTAXIS_RELATED_PROTEINS	dnaA->PGPT0014800	1
CHEMOTAXIS_PROTEINS	CHEMOTAXIS_TOWARDS_SUGARS	rbsB->PGPT0015740	1
CHEMOTAXIS_PROTEINS	CHEMOTAXIS_TWO_COMPONENT_SYSTEM_PROTEINS	cheA|wspE->PGPT0015645	1
CHEMOTAXIS_PROTEINS	CHEMOTAXIS_TWO_COMPONENT_SYSTEM_PROTEINS	cheB|chpB|wspF->PGPT0015650	1
CHEMOTAXIS_PROTEINS	CHEMOTAXIS_TWO_COMPONENT_SYSTEM_PROTEINS	cheC->PGPT0015660	1
CHEMOTAXIS_PROTEINS	CHEMOTAXIS_TWO_COMPONENT_SYSTEM_PROTEINS	cheD->PGPT0015665	1
CHEMOTAXIS_PROTEINS	CHEMOTAXIS_TWO_COMPONENT_SYSTEM_PROTEINS	cheR|pilK->PGPT0015670	1
CHEMOTAXIS_PROTEINS	CHEMOTAXIS_TWO_COMPONENT_SYSTEM_PROTEINS	cheV->PGPT0015675	1
CHEMOTAXIS_PROTEINS	CHEMOTAXIS_TWO_COMPONENT_SYSTEM_PROTEINS	cheW->PGPT0015680	1
CHEMOTAXIS_PROTEINS	CHEMOTAXIS_TWO_COMPONENT_SYSTEM_PROTEINS	cheY|yneI->PGPT0015690	2
CHEMOTAXIS_PROTEINS	METHYL-ACCEPTING_CHEMOTAXIS_PROTEINS	hemAT->PGPT0015705	1
CHEMOTAXIS_PROTEINS	METHYL-ACCEPTING_CHEMOTAXIS_PROTEINS	mcp|tlpC|tlpA|dcrA->PGPT0015710	9
MOTILITY-FLAGELLAR_ASSEMBLY	MOTILITY-FLAGELLUM_C-RING	fliG->PGPT0015400	1
MOTILITY-FLAGELLAR_ASSEMBLY	MOTILITY-FLAGELLUM_C-RING	fliM->PGPT0015405	1
MOTILITY-FLAGELLAR_ASSEMBLY	MOTILITY-FLAGELLUM_C-RING	fliN|lfiN|fliNY|cheC|cheD->PGPT0015410	1
MOTILITY-FLAGELLAR_ASSEMBLY	MOTILITY-FLAGELLUM_MOTOR|SWITCH	motA->PGPT0015370	2
MOTILITY-FLAGELLAR_ASSEMBLY	MOTILITY-FLAGELLUM_MOTOR|SWITCH	motB->PGPT0015375	2
MOTILITY-FLAGELLAR_ASSEMBLY	MOTILITY-FLAGELLUM_M|S|P|L-RINGS	fliF->PGPT0015430	1
MOTILITY-FLAGELLAR_ASSEMBLY	MOTILITY-FLAGELLUM_ROD|HOOK|FILAMENT	flaG->PGPT0015440	1
MOTILITY-FLAGELLAR_ASSEMBLY	MOTILITY-FLAGELLUM_ROD|HOOK|FILAMENT	flgB->PGPT0015470	1
MOTILITY-FLAGELLAR_ASSEMBLY	MOTILITY-FLAGELLUM_ROD|HOOK|FILAMENT	flgC->PGPT0015475	1
MOTILITY-FLAGELLAR_ASSEMBLY	MOTILITY-FLAGELLUM_ROD|HOOK|FILAMENT	flgD->PGPT0015480	1
MOTILITY-FLAGELLAR_ASSEMBLY	MOTILITY-FLAGELLUM_ROD|HOOK|FILAMENT	flgE->PGPT0015485	1
MOTILITY-FLAGELLAR_ASSEMBLY	MOTILITY-FLAGELLUM_ROD|HOOK|FILAMENT	flgF->PGPT0015490	1
MOTILITY-FLAGELLAR_ASSEMBLY	MOTILITY-FLAGELLUM_ROD|HOOK|FILAMENT	flgK->PGPT0015195	1
MOTILITY-FLAGELLAR_ASSEMBLY	MOTILITY-FLAGELLUM_ROD|HOOK|FILAMENT	flgL->PGPT0015505	1
MOTILITY-FLAGELLAR_ASSEMBLY	MOTILITY-FLAGELLUM_ROD|HOOK|FILAMENT	fliC|laf1|lafA|fla1|hag->PGPT0015190	3
MOTILITY-FLAGELLAR_ASSEMBLY	MOTILITY-FLAGELLUM_ROD|HOOK|FILAMENT	fliD|flaB->PGPT0015200	1
MOTILITY-FLAGELLAR_ASSEMBLY	MOTILITY-FLAGELLUM_ROD|HOOK|FILAMENT	fliE|lfiE->PGPT0015515	1
MOTILITY-FLAGELLAR_ASSEMBLY	MOTILITY-FLAGELLUM_ROD|HOOK|FILAMENT	fliK|motD->PGPT0015520	1
MOTILITY-FLAGELLAR_ASSEMBLY	MOTILITY-FLAGELLUM_ROD|HOOK|FILAMENT	fliL->PGPT0015525	1
MOTILITY-FLAGELLAR_ASSEMBLY	MOTILITY-FLAGELLUM_TYPE-III_SECRETION	flhA|lfhA|fhiA|rhcV->PGPT0015320	1
MOTILITY-FLAGELLAR_ASSEMBLY	MOTILITY-FLAGELLUM_TYPE-III_SECRETION	flhB->PGPT0015325	1
MOTILITY-FLAGELLAR_ASSEMBLY	MOTILITY-FLAGELLUM_TYPE-III_SECRETION	fliH->PGPT0015335	1
MOTILITY-FLAGELLAR_ASSEMBLY	MOTILITY-FLAGELLUM_TYPE-III_SECRETION	fliI|lgiI->PGPT0015340	1
MOTILITY-FLAGELLAR_ASSEMBLY	MOTILITY-FLAGELLUM_TYPE-III_SECRETION	fliOZ->PGPT0015345	1
MOTILITY-FLAGELLAR_ASSEMBLY	MOTILITY-FLAGELLUM_TYPE-III_SECRETION	fliP|rhcR->PGPT0015350	1
MOTILITY-FLAGELLAR_ASSEMBLY	MOTILITY-FLAGELLUM_TYPE-III_SECRETION	fliQ|lfiQ->PGPT0015355	1
MOTILITY-FLAGELLAR_ASSEMBLY	MOTILITY-FLAGELLUM_TYPE-III_SECRETION	fliR|lfiR->PGPT0015360	1
MOTILITY-FLAGELLUM_CONTROL	MOTILITY-FLAGELLUM_CHAPERONES	fliA|sigD|whiG->PGPT0015610	2
MOTILITY-FLAGELLUM_CONTROL	MOTILITY-FLAGELLUM_CHAPERONES	fliS->PGPT0015620	1
MOTILITY-FLAGELLUM_CONTROL	MOTILITY-FLAGELLUM_CHAPERONES	fliW->PGPT0015630	1
MOTILITY-FLAGELLUM_CONTROL	MOTILITY-FLAGELLUM_CHAPERONES	fliY|tcyA|yckK->PGPT0015635	2
MOTILITY-FLAGELLUM_CONTROL	MOTILITY-FLAGELLUM_REGULATION	dnaA->PGPT0014800	1
MOTILITY-FLAGELLUM_CONTROL	MOTILITY-FLAGELLUM_REGULATION	flgM->PGPT0015530	1
MOTILITY-FLAGELLUM_CONTROL	MOTILITY-FLAGELLUM_REGULATION	flhF->PGPT0015550	1
MOTILITY-FLAGELLUM_CONTROL	MOTILITY-FLAGELLUM_REGULATION	flhG->PGPT0015555	2
MOTILITY-FLAGELLUM_CONTROL	MOTILITY-FLAGELLUM_REGULATION	ntrA|rpoN->PGPT0000795	1
MOTILITY-PILUS|FIMBRIAE_SYSTEM	MOTILITY-PILUS_SYSTEM	dnaA->PGPT0014800	1
MOTILITY-PILUS|FIMBRIAE_SYSTEM	MOTILITY-PILUS_SYSTEM	pleD->PGPT0015900	1
MOTILITY-PILUS|FIMBRIAE_SYSTEM	MOTILITY-PILUS_SYSTEM	rseP->PGPT0011685	1
MOTILITY-PILUS|FIMBRIAE_SYSTEM	MOTILITY-PILUS_SYSTEM-TWITCHING_MOTILITY	ntrA|rpoN->PGPT0000795	1
MOTILITY-PILUS|FIMBRIAE_SYSTEM	MOTILITY-TYPE_IVa_PILUS_HOMOLOGOUS_SYSTEM	yggT|ylmG->PGPT0013730	1
OTHER_MOTILITY_REGULATING_FUNCTIONS	MOTILITY-QUORUMSENSING_RELATED_REGULATION	cdgJ->PGPT0016220	1
OTHER_MOTILITY_REGULATING_FUNCTIONS	MOTILITY-QUORUMSENSING_RELATED_REGULATION	sylA->PGPT0016255	2
OTHER_MOTILITY_REGULATING_FUNCTIONS	MOTILITY-SWARMING_REGULATOR	efp->PGPT0016205	1
OTHER_MOTILITY_REGULATING_FUNCTIONS	MOTILITY-SWARMING_REGULATOR	swrC|yerP->PGPT0016195	1
OTHER_MOTILITY_REGULATING_FUNCTIONS	MOTILITY-SWARMING_REGULATOR	ycgR->PGPT0016210	1
OTHER_MOTILITY_REGULATING_FUNCTIONS	OTHER_MOTILITY_REGULATION	codY->PGPT0016270	1
OTHER_MOTILITY_REGULATING_FUNCTIONS	OTHER_MOTILITY_REGULATION	luxS->PGPT0016265	1
OTHER_MOTILITY_REGULATING_FUNCTIONS	OTHER_MOTILITY_REGULATION	sigM|rpoE->PGPT0015025	1
PLANT_DEGRADATIVE_GLYCOSIDASES|GLYCOSYLHYDROLASES	PLANT_DEGRADATIVE_GS|GH-AMYLASE	amyA|malS->PGPT0018575	1
PLANT_DEGRADATIVE_GLYCOSIDASES|GLYCOSYLHYDROLASES	PLANT_DEGRADATIVE_GS|GH-ARABINANASE	abnA->PGPT0019090	2
PLANT_DEGRADATIVE_GLYCOSIDASES|GLYCOSYLHYDROLASES	PLANT_DEGRADATIVE_GS|GH-ARABINOFURANOSIDASE	xynD->PGPT0019095	1
PLANT_DEGRADATIVE_GLYCOSIDASES|GLYCOSYLHYDROLASES	PLANT_DEGRADATIVE_GS|GH-CARRAGEENASE	celF|licH|chbF->PGPT0019105	1
PLANT_DEGRADATIVE_GLYCOSIDASES|GLYCOSYLHYDROLASES	PLANT_DEGRADATIVE_GS|GH-CELLULASES	celJ|eglA|eglS->PGPT0018620	1
PLANT_DEGRADATIVE_GLYCOSIDASES|GLYCOSYLHYDROLASES	PLANT_DEGRADATIVE_GS|GH-FRUCTOFURANOSIDASE	sacA->PGPT0018815	1
PLANT_DEGRADATIVE_GLYCOSIDASES|GLYCOSYLHYDROLASES	PLANT_DEGRADATIVE_GS|GH-FRUCTOSIDASE	fruA->PGPT0018745	1
PLANT_DEGRADATIVE_GLYCOSIDASES|GLYCOSYLHYDROLASES	PLANT_DEGRADATIVE_GS|GH-GALACTANASE	EC_3_2_1_89|ganA->PGPT0023570	1
PLANT_DEGRADATIVE_GLYCOSIDASES|GLYCOSYLHYDROLASES	PLANT_DEGRADATIVE_GS|GH-GALACTOSAMINIDASE	nagZ->PGPT0012175	1
PLANT_DEGRADATIVE_GLYCOSIDASES|GLYCOSYLHYDROLASES	PLANT_DEGRADATIVE_GS|GH-GALACTOSIDASE	bgaB|lacA->PGPT0017815	1
PLANT_DEGRADATIVE_GLYCOSIDASES|GLYCOSYLHYDROLASES	PLANT_DEGRADATIVE_GS|GH-GALACTOSIDASE	bglA->PGPT0019255	4
PLANT_DEGRADATIVE_GLYCOSIDASES|GLYCOSYLHYDROLASES	PLANT_DEGRADATIVE_GS|GH-GALACTOSIDASE	melA->PGPT0017850	1
PLANT_DEGRADATIVE_GLYCOSIDASES|GLYCOSYLHYDROLASES	PLANT_DEGRADATIVE_GS|GH-GALACTURONIDASE	lplD->PGPT0018220	1
PLANT_DEGRADATIVE_GLYCOSIDASES|GLYCOSYLHYDROLASES	PLANT_DEGRADATIVE_GS|GH-GLUCOSAMINIDASE	lytD|lytB->PGPT0018810	2
PLANT_DEGRADATIVE_GLYCOSIDASES|GLYCOSYLHYDROLASES	PLANT_DEGRADATIVE_GS|GH-GLUCOSIDASE	malL->PGPT0019145	2
PLANT_DEGRADATIVE_GLYCOSIDASES|GLYCOSYLHYDROLASES	PLANT_DEGRADATIVE_GS|GH-HYDROLASE	cd|ma|nplT->PGPT0012200	1
PLANT_DEGRADATIVE_GLYCOSIDASES|GLYCOSYLHYDROLASES	PLANT_DEGRADATIVE_GS|GH-HYDROLASE	yteR|yesR->PGPT0018255	2
PLANT_DEGRADATIVE_GLYCOSIDASES|GLYCOSYLHYDROLASES	PLANT_DEGRADATIVE_GS|GH-PHOSPHOTREHALASE	treC->PGPT0014095	1
PLANT_DEGRADATIVE_GLYCOSIDASES|GLYCOSYLHYDROLASES	PLANT_DEGRADATIVE_GS|GH-PULLULANASE	pulA->PGPT0012195	1
PLANT_DEGRADATIVE_GLYCOSIDASES|GLYCOSYLHYDROLASES	PLANT_DEGRADATIVE_GS|GH-XYLANASE	xynC->PGPT0018640	1
PLANT_DEGRADATIVE_GLYCOSIDASES|GLYCOSYLHYDROLASES	PLANT_DEGRADATIVE_GS|GH-XYLOSIDASE	xynB->PGPT0018665	1
PLANT_LIGNIN_DEGRADATION|LIGNINASES	PLANT_LIGNIN_DEGRADATION-POLYPHENOL_OXIDASE	yfiH->PGPT0019965	1
PLANT_MEMBRANE_LIPID_DEGRADATION	PLANT_PHOPSHO-|LIPID_DEGRADATION	pldB->PGPT0023520	1
PLANT_MEMBRANE_LIPID_DEGRADATION	PLANT_PHOPSHO-|LIPID_DEGRADATION	ysiA|fadR->PGPT0023505	4
PLANT_MEMBRANE_POLYSACCHARIDE_DEGRADING_FUNCTIONS	PLANT_MEMBRANE_EXPANSINES	yoaJ|exlX->PGPT0023540	1
PLANT_MEMBRANE_POLYSACCHARIDE_DEGRADING_FUNCTIONS	PLANT_MEMBRANE_PECTATE_LYASE|ESTERASE	pelB->PGPT0023525	1
PLANT_MEMBRANE_POLYSACCHARIDE_DEGRADING_FUNCTIONS	PLANT_MEMBRANE_PECTATE_LYASE|ESTERASE	pelC->PGPT0018230	1
PLANT_MEMBRANE_POLYSACCHARIDE_DEGRADING_FUNCTIONS	PLANT_MEMBRANE_PECTATE_LYASE|ESTERASE	pel|plyB->PGPT0018225	1
PLANT_MEMBRANE_POLYSACCHARIDE_DEGRADING_FUNCTIONS	PLANT_MEMBRANE_RHAMNOGALACTURONAN_ENDOLYASE	yesW->PGPT0018715	1
PLANT_MEMBRANE_POLYSACCHARIDE_DEGRADING_FUNCTIONS	PLANT_MEMBRANE_RHAMNOGALACTURONAN_ENDOLYASE	yesX->PGPT0018720	1
PLANT_DERIVED_ACROBIC_ACID|VITAMIN_C_UTILIZATION	PLANT_DERIVED_VITAMIN_C_UTILIZATION	araD|ulaF|sgaE|sgbE->PGPT0017420	1
PLANT_DERIVED_ACROBIC_ACID|VITAMIN_C_UTILIZATION	PLANT_DERIVED_VITAMIN_C_UTILIZATION	ulaG->PGPT0019580	1
PLANT_DERIVED_AMINE_USAGE	PLANT_DERIVED_PUTRESCINE_DEGRADATION	aldH|dhaS->PGPT0006875	5
PLANT_DERIVED_AMINE_USAGE	PLANT_DERIVED_PUTRESCINE_DEGRADATION	aofH->PGPT0007641	1
PLANT_DERIVED_AMINE_USAGE	PLANT_DERIVED_PUTRESCINE_DEGRADATION	puuR->PGPT0019781	1
PLANT_DERIVED_AMINO_ACID_DEPENDENT_PATHWAYS	PLANT_DERIVED_OPINE_METABOLISM	iolD->PGPT0018485	1
PLANT_DERIVED_AMINO_ACID_DEPENDENT_PATHWAYS	PLANT_DERIVED_OPINE_METABOLISM	iolH->PGPT0020845	1
PLANT_DERIVED_AMINO_ACID_DEPENDENT_PATHWAYS	PLANT_DERIVED_OPINE_METABOLISM	iolI->PGPT0018495	1
PLANT_DERIVED_AMINO_ACID_DEPENDENT_PATHWAYS	PLANT_DERIVED_OPINE_METABOLISM	iolW->PGPT0018530	1
PLANT_DERIVED_AMINO_ACID_DEPENDENT_PATHWAYS	PLANT_DERIVED_OPINE_METABOLISM	mocC->PGPT0016785	1
PLANT_DERIVED_AMINO_ACID_DEPENDENT_PATHWAYS	PLANT_DERIVED_OPINE_METABOLISM	mocR->PGPT0016790	4
PLANT_DERIVED_AMINO_ACID_DEPENDENT_PATHWAYS	PLANT_DERIVED_OPINE_METABOLISM	putative_saccharopine_dehydrogenase->PGPT0020900	2
PLANT_DERIVED_AMINO_ACID_DEPENDENT_PATHWAYS	PLANT_DERIVED_PEPTIDE_METABOLISM	PUTATIVE_PROTEASE->PGPT0021005	2
PLANT_DERIVED_AMINO_ACID_DEPENDENT_PATHWAYS	PLANT_DERIVED_PEPTIDE_METABOLISM	TC_POT->PGPT0021010	1
PLANT_DERIVED_AMINO_ACID_DEPENDENT_PATHWAYS	PLANT_DERIVED_PEPTIDE_METABOLISM	bpr->PGPT0020925	2
PLANT_DERIVED_AMINO_ACID_DEPENDENT_PATHWAYS	PLANT_DERIVED_PEPTIDE_METABOLISM	ddpA|ABC_PE_S->PGPT0004430	2
PLANT_DERIVED_AMINO_ACID_DEPENDENT_PATHWAYS	PLANT_DERIVED_PEPTIDE_METABOLISM	ddpB|appB->PGPT0004445	2
PLANT_DERIVED_AMINO_ACID_DEPENDENT_PATHWAYS	PLANT_DERIVED_PEPTIDE_METABOLISM	ddpC|appC->PGPT0004450	2
PLANT_DERIVED_AMINO_ACID_DEPENDENT_PATHWAYS	PLANT_DERIVED_PEPTIDE_METABOLISM	ddpD->PGPT0004435	2
PLANT_DERIVED_AMINO_ACID_DEPENDENT_PATHWAYS	PLANT_DERIVED_PEPTIDE_METABOLISM	ddpF->PGPT0004440	3
PLANT_DERIVED_AMINO_ACID_DEPENDENT_PATHWAYS	PLANT_DERIVED_PEPTIDE_METABOLISM	dppA1->PGPT0020935	1
PLANT_DERIVED_AMINO_ACID_DEPENDENT_PATHWAYS	PLANT_DERIVED_PEPTIDE_METABOLISM	dppB1->PGPT0004530	1
PLANT_DERIVED_AMINO_ACID_DEPENDENT_PATHWAYS	PLANT_DERIVED_PEPTIDE_METABOLISM	dppC1->PGPT0004535	1
PLANT_DERIVED_AMINO_ACID_DEPENDENT_PATHWAYS	PLANT_DERIVED_PEPTIDE_METABOLISM	dppD1->PGPT0004540	1
PLANT_DERIVED_AMINO_ACID_DEPENDENT_PATHWAYS	PLANT_DERIVED_PEPTIDE_METABOLISM	dppE->PGPT0004525	1
PLANT_DERIVED_AMINO_ACID_DEPENDENT_PATHWAYS	PLANT_DERIVED_PEPTIDE_METABOLISM	map->PGPT0020010	2
PLANT_DERIVED_AMINO_ACID_DEPENDENT_PATHWAYS	PLANT_DERIVED_PEPTIDE_METABOLISM	nprM->PGPT0020995	2
PLANT_DERIVED_AMINO_ACID_DEPENDENT_PATHWAYS	PLANT_DERIVED_PEPTIDE_METABOLISM	opaA|pepQ->PGPT0006760	1
PLANT_DERIVED_AMINO_ACID_DEPENDENT_PATHWAYS	PLANT_DERIVED_PEPTIDE_METABOLISM	oppA|mppA->PGPT0021015	1
PLANT_DERIVED_AMINO_ACID_DEPENDENT_PATHWAYS	PLANT_DERIVED_PEPTIDE_METABOLISM	oppB->PGPT0021020	1
PLANT_DERIVED_AMINO_ACID_DEPENDENT_PATHWAYS	PLANT_DERIVED_PEPTIDE_METABOLISM	oppC->PGPT0021025	1
PLANT_DERIVED_AMINO_ACID_DEPENDENT_PATHWAYS	PLANT_DERIVED_PEPTIDE_METABOLISM	oppD->PGPT0021030	1
PLANT_DERIVED_AMINO_ACID_DEPENDENT_PATHWAYS	PLANT_DERIVED_PEPTIDE_METABOLISM	oppF->PGPT0021035	1
PLANT_DERIVED_AMINO_ACID_DEPENDENT_PATHWAYS	PLANT_DERIVED_PEPTIDE_METABOLISM	pepD->PGPT0020955	1
PLANT_DERIVED_AMINO_ACID_DEPENDENT_PATHWAYS	PLANT_DERIVED_PEPTIDE_METABOLISM	pepF|pepB->PGPT0020965	2
PLANT_DERIVED_AMINO_ACID_DEPENDENT_PATHWAYS	PLANT_DERIVED_PEPTIDE_METABOLISM	pepP->PGPT0006770	1
PLANT_DERIVED_AMINO_ACID_DEPENDENT_PATHWAYS	PLANT_DERIVED_PEPTIDE_METABOLISM	pepS|ampP|ampT->PGPT0020940	1
PLANT_DERIVED_AMINO_ACID_DEPENDENT_PATHWAYS	PLANT_DERIVED_PEPTIDE_METABOLISM	pepT->PGPT0020915	2
PLANT_DERIVED_AMINO_ACID_DEPENDENT_PATHWAYS	PLANT_DERIVED_PEPTIDE_METABOLISM	vpr->PGPT0020990	1
PLANT_DERIVED_AMINO_ACID_DEPENDENT_PATHWAYS	PLANT_DERIVED_PEPTIDE_METABOLISM	ykfC->PGPT0020945	1
PLANT_DERIVED_AMINO_ACID_DEPENDENT_PATHWAYS	PLANT_DERIVED_PEPTIDE_METABOLISM	ywaD->PGPT0020920	1
PLANT_DERIVED_AMINO_ACID_TRANSPORT	PLANT_DERIVED_ALANINE_TRANSPORT	cycA|ydgF->PGPT0020615	2
PLANT_DERIVED_AMINO_ACID_TRANSPORT	PLANT_DERIVED_ALANINE_TRANSPORT	yflA|TC_AGCS->PGPT0014405	3
PLANT_DERIVED_AMINO_ACID_TRANSPORT	PLANT_DERIVED_ARGININE_TRANSPORT	arcD|lysl|lysP->PGPT0020620	1
PLANT_DERIVED_AMINO_ACID_TRANSPORT	PLANT_DERIVED_ARGININE_TRANSPORT	artP|artI->PGPT0020560	1
PLANT_DERIVED_AMINO_ACID_TRANSPORT	PLANT_DERIVED_ARGININE_TRANSPORT	artQ->PGPT0020550	1
PLANT_DERIVED_AMINO_ACID_TRANSPORT	PLANT_DERIVED_ARGININE_TRANSPORT	artR|artM->PGPT0020555	1
PLANT_DERIVED_AMINO_ACID_TRANSPORT	PLANT_DERIVED_ARGININE_TRANSPORT	lysE|argO->PGPT0020651	2
PLANT_DERIVED_AMINO_ACID_TRANSPORT	PLANT_DERIVED_ASPARTATE_TRANSPORT	dctA->PGPT0001450	1
PLANT_DERIVED_AMINO_ACID_TRANSPORT	PLANT_DERIVED_ASPARTATE_TRANSPORT	yveA->PGPT0000711	1
PLANT_DERIVED_AMINO_ACID_TRANSPORT	PLANT_DERIVED_BRANCHED-CHAIN_AMINO_ACID_TRANSPORT	TC_LIVCS|brnQ->PGPT0014385	1
PLANT_DERIVED_AMINO_ACID_TRANSPORT	PLANT_DERIVED_BRANCHED-CHAIN_AMINO_ACID_TRANSPORT	ycsG->PGPT0020786	1
PLANT_DERIVED_AMINO_ACID_TRANSPORT	PLANT_DERIVED_CYSTEINE_TRANSPORT	fliY|tcyA|yckK->PGPT0015635	2
PLANT_DERIVED_AMINO_ACID_TRANSPORT	PLANT_DERIVED_CYSTEINE_TRANSPORT	tcyB|yecS->PGPT0020715	2
PLANT_DERIVED_AMINO_ACID_TRANSPORT	PLANT_DERIVED_CYSTEINE_TRANSPORT	tcyC|yecC->PGPT0020720	1
PLANT_DERIVED_AMINO_ACID_TRANSPORT	PLANT_DERIVED_GENERAL_AMINO_ACID_TRANSPORT	TC_AAT|yifK->PGPT0000815	3
PLANT_DERIVED_AMINO_ACID_TRANSPORT	PLANT_DERIVED_GENERAL_AMINO_ACID_TRANSPORT	TC_APA|yhdG->PGPT0020810	4
PLANT_DERIVED_AMINO_ACID_TRANSPORT	PLANT_DERIVED_GENERAL_AMINO_ACID_TRANSPORT	TC_DAACS->PGPT0013965	1
PLANT_DERIVED_AMINO_ACID_TRANSPORT	PLANT_DERIVED_GENERAL_AMINO_ACID_TRANSPORT	ycgH->PGPT0020806	1
PLANT_DERIVED_AMINO_ACID_TRANSPORT	PLANT_DERIVED_GENERAL_AMINO_ACID_TRANSPORT	yuiF->PGPT0020805	1
PLANT_DERIVED_AMINO_ACID_TRANSPORT	PLANT_DERIVED_GLUTAMATE_TRANSPORT	ntrA|rpoN->PGPT0000795	1
PLANT_DERIVED_AMINO_ACID_TRANSPORT	PLANT_DERIVED_GLUTAMINE_TRANSPORT	glnT->PGPT0000745	1
PLANT_DERIVED_AMINO_ACID_TRANSPORT	PLANT_DERIVED_GLUTAMINE_TRANSPORT	ycbA|glnK->PGPT0000735	1
PLANT_DERIVED_AMINO_ACID_TRANSPORT	PLANT_DERIVED_GLUTAMINE_TRANSPORT	ycbB|glnL->PGPT0000740	1
PLANT_DERIVED_AMINO_ACID_TRANSPORT	PLANT_DERIVED_GLYCINE_TRANSPORT	cycA|ydgF->PGPT0020615	2
PLANT_DERIVED_AMINO_ACID_TRANSPORT	PLANT_DERIVED_GLYCINE_TRANSPORT	yflA|TC_AGCS->PGPT0014405	3
PLANT_DERIVED_AMINO_ACID_TRANSPORT	PLANT_DERIVED_HISTIDINE_TRANSPORT	artP|artI->PGPT0020560	1
PLANT_DERIVED_AMINO_ACID_TRANSPORT	PLANT_DERIVED_HISTIDINE_TRANSPORT	artQ->PGPT0020550	1
PLANT_DERIVED_AMINO_ACID_TRANSPORT	PLANT_DERIVED_HISTIDINE_TRANSPORT	artR|artM->PGPT0020555	1
PLANT_DERIVED_AMINO_ACID_TRANSPORT	PLANT_DERIVED_HISTIDINE_TRANSPORT	hutM->PGPT0020590	1
PLANT_DERIVED_AMINO_ACID_TRANSPORT	PLANT_DERIVED_LYSINE_TRANSPORT	arcD|lysl|lysP->PGPT0020620	1
PLANT_DERIVED_AMINO_ACID_TRANSPORT	PLANT_DERIVED_LYSINE_TRANSPORT	artP|artI->PGPT0020560	1
PLANT_DERIVED_AMINO_ACID_TRANSPORT	PLANT_DERIVED_LYSINE_TRANSPORT	artQ->PGPT0020550	1
PLANT_DERIVED_AMINO_ACID_TRANSPORT	PLANT_DERIVED_LYSINE_TRANSPORT	artR|artM->PGPT0020555	1
PLANT_DERIVED_AMINO_ACID_TRANSPORT	PLANT_DERIVED_LYSINE_TRANSPORT	lysE|argO->PGPT0020651	2
PLANT_DERIVED_AMINO_ACID_TRANSPORT	PLANT_DERIVED_METHIONINE_TRANSPORT	metI->PGPT0020515	1
PLANT_DERIVED_AMINO_ACID_TRANSPORT	PLANT_DERIVED_METHIONINE_TRANSPORT	metN->PGPT0020520	2
PLANT_DERIVED_AMINO_ACID_TRANSPORT	PLANT_DERIVED_METHIONINE_TRANSPORT	metQ->PGPT0020510	2
PLANT_DERIVED_AMINO_ACID_TRANSPORT	PLANT_DERIVED_METHIONINE_TRANSPORT	mmuP->PGPT0020525	1
PLANT_DERIVED_AMINO_ACID_TRANSPORT	PLANT_DERIVED_POLAR_AMINO_ACID_TRANSPORT	artP|artI->PGPT0020560	1
PLANT_DERIVED_AMINO_ACID_TRANSPORT	PLANT_DERIVED_POLAR_AMINO_ACID_TRANSPORT	artQ->PGPT0020550	1
PLANT_DERIVED_AMINO_ACID_TRANSPORT	PLANT_DERIVED_POLAR_AMINO_ACID_TRANSPORT	artR|artM->PGPT0020555	1
PLANT_DERIVED_AMINO_ACID_TRANSPORT	PLANT_DERIVED_PROLINE_TRANSPORT	TC_SSS|yerK|opuE->PGPT0013955	4
PLANT_DERIVED_AMINO_ACID_TRANSPORT	PLANT_DERIVED_PROLINE_TRANSPORT	gbuA|proV->PGPT0013630	1
PLANT_DERIVED_AMINO_ACID_TRANSPORT	PLANT_DERIVED_PROLINE_TRANSPORT	gbuB|proW->PGPT0013635	1
PLANT_DERIVED_AMINO_ACID_TRANSPORT	PLANT_DERIVED_PROLINE_TRANSPORT	gbuC|proX->PGPT0013640	1
PLANT_DERIVED_AMINO_ACID_TRANSPORT	PLANT_DERIVED_PROLINE_TRANSPORT	putP|ycgO->PGPT0013970	1
PLANT_DERIVED_AMINO_ACID_TRANSPORT	PLANT_DERIVED_SERINE_TRANSPORT	cycA|ydgF->PGPT0020615	2
PLANT_DERIVED_AMINO_ACID_UTILIZATION	PLANT_DERIVED_ALANINE_DEGRADATION	ald->PGPT0020070	1
PLANT_DERIVED_AMINO_ACID_UTILIZATION	PLANT_DERIVED_ALANINE_DEGRADATION	alr->PGPT0020040	2
PLANT_DERIVED_AMINO_ACID_UTILIZATION	PLANT_DERIVED_ALANINE_DEGRADATION	dat->PGPT0001915	1
PLANT_DERIVED_AMINO_ACID_UTILIZATION	PLANT_DERIVED_ALANINE_DEGRADATION	ddl->PGPT0020050	1
PLANT_DERIVED_AMINO_ACID_UTILIZATION	PLANT_DERIVED_ALANINE_DEGRADATION	dltA->PGPT0020055	1
PLANT_DERIVED_AMINO_ACID_UTILIZATION	PLANT_DERIVED_ALANINE_DEGRADATION	dltC->PGPT0020060	1
PLANT_DERIVED_AMINO_ACID_UTILIZATION	PLANT_DERIVED_ALANINE_DEGRADATION	ycjG->PGPT0020045	1
PLANT_DERIVED_AMINO_ACID_UTILIZATION	PLANT_DERIVED_ARGININE_DEGRADATION	ahrC->PGPT0020105	1
PLANT_DERIVED_AMINO_ACID_UTILIZATION	PLANT_DERIVED_ARGININE_DEGRADATION	arcB|argF|argI->PGPT0020080	1
PLANT_DERIVED_AMINO_ACID_UTILIZATION	PLANT_DERIVED_ARGININE_DEGRADATION	nos|nosA->PGPT0020095	1
PLANT_DERIVED_AMINO_ACID_UTILIZATION	PLANT_DERIVED_ARGININE_DEGRADATION	rocF->PGPT0020100	1
PLANT_DERIVED_AMINO_ACID_UTILIZATION	PLANT_DERIVED_ASPARAGINE_DEGRADATION	EC_3_5_1_1|ansA|ansB->PGPT0020180	1
PLANT_DERIVED_AMINO_ACID_UTILIZATION	PLANT_DERIVED_ASPARAGINE_DEGRADATION	asnB->PGPT0020150	2
PLANT_DERIVED_AMINO_ACID_UTILIZATION	PLANT_DERIVED_ASPARTATE_DEGRADATION	argG->PGPT0020130	1
PLANT_DERIVED_AMINO_ACID_UTILIZATION	PLANT_DERIVED_ASPARTATE_DEGRADATION	asnB->PGPT0020150	2
PLANT_DERIVED_AMINO_ACID_UTILIZATION	PLANT_DERIVED_ASPARTATE_DEGRADATION	aspA->PGPT0020125	1
PLANT_DERIVED_AMINO_ACID_UTILIZATION	PLANT_DERIVED_ASPARTATE_DEGRADATION	aspB->PGPT0020110	1
PLANT_DERIVED_AMINO_ACID_UTILIZATION	PLANT_DERIVED_ASPARTATE_DEGRADATION	hom->PGPT0020155	1
PLANT_DERIVED_AMINO_ACID_UTILIZATION	PLANT_DERIVED_ASPARTATE_DEGRADATION	lysC->PGPT0014040	3
PLANT_DERIVED_AMINO_ACID_UTILIZATION	PLANT_DERIVED_ASPARTATE_DEGRADATION	nadB->PGPT0013355	1
PLANT_DERIVED_AMINO_ACID_UTILIZATION	PLANT_DERIVED_ASPARTATE_DEGRADATION	panD->PGPT0008890	1
PLANT_DERIVED_AMINO_ACID_UTILIZATION	PLANT_DERIVED_ASPARTATE_DEGRADATION	purA->PGPT0020140	1
PLANT_DERIVED_AMINO_ACID_UTILIZATION	PLANT_DERIVED_ASPARTATE_DEGRADATION	yhdR->PGPT0020120	1
PLANT_DERIVED_AMINO_ACID_UTILIZATION	PLANT_DERIVED_CYSTEINE_DEGRADATION|CONVERSION	aspB->PGPT0020110	1
PLANT_DERIVED_AMINO_ACID_UTILIZATION	PLANT_DERIVED_CYSTEINE_DEGRADATION|CONVERSION	cysK->PGPT0002810	3
PLANT_DERIVED_AMINO_ACID_UTILIZATION	PLANT_DERIVED_CYSTEINE_DEGRADATION|CONVERSION	mccB->PGPT0001985	1
PLANT_DERIVED_AMINO_ACID_UTILIZATION	PLANT_DERIVED_CYSTEINE_DEGRADATION|CONVERSION	metC->PGPT0001995	2
PLANT_DERIVED_AMINO_ACID_UTILIZATION	PLANT_DERIVED_CYSTEINE_DEGRADATION|CONVERSION	nifS|iscS->PGPT0000065	3
PLANT_DERIVED_AMINO_ACID_UTILIZATION	PLANT_DERIVED_CYSTEINE_DEGRADATION|CONVERSION	patB|malY->PGPT0001990	1
PLANT_DERIVED_AMINO_ACID_UTILIZATION	PLANT_DERIVED_CYSTEINE_DEGRADATION|CONVERSION	sseA->PGPT0002045	1
PLANT_DERIVED_AMINO_ACID_UTILIZATION	PLANT_DERIVED_CYSTEINE_DEGRADATION|CONVERSION	sufS->PGPT0020195	2
PLANT_DERIVED_AMINO_ACID_UTILIZATION	PLANT_DERIVED_CYSTEINE_DEGRADATION|CONVERSION	yhdR->PGPT0020120	1
PLANT_DERIVED_AMINO_ACID_UTILIZATION	PLANT_DERIVED_D-AMINO_ACID_DEGRADATION	dadA->PGPT0020315	2
PLANT_DERIVED_AMINO_ACID_UTILIZATION	PLANT_DERIVED_GLUTAMATE_DEGRADATION|CONVERSION	glnA->PGPT0000645	1
PLANT_DERIVED_AMINO_ACID_UTILIZATION	PLANT_DERIVED_GLUTAMATE_DEGRADATION|CONVERSION	gudB|rocG->PGPT0020205	2
PLANT_DERIVED_AMINO_ACID_UTILIZATION	PLANT_DERIVED_GLUTAMATE_DEGRADATION|CONVERSION	murI->PGPT0020200	1
PLANT_DERIVED_AMINO_ACID_UTILIZATION	PLANT_DERIVED_GLUTAMATE_DEGRADATION|CONVERSION	putA->PGPT0020210	2
PLANT_DERIVED_AMINO_ACID_UTILIZATION	PLANT_DERIVED_GLUTAMINE_DEGRADATION	glmS|nodM->PGPT0017630	1
PLANT_DERIVED_AMINO_ACID_UTILIZATION	PLANT_DERIVED_GLUTAMINE_DEGRADATION	glsA->PGPT0020215	2
PLANT_DERIVED_AMINO_ACID_UTILIZATION	PLANT_DERIVED_GLUTAMINE_DEGRADATION	gltB->PGPT0000635	1
PLANT_DERIVED_AMINO_ACID_UTILIZATION	PLANT_DERIVED_GLUTAMINE_DEGRADATION	gltD->PGPT0000640	1
PLANT_DERIVED_AMINO_ACID_UTILIZATION	PLANT_DERIVED_GLUTAMINE_DEGRADATION	purF->PGPT0020225	1
PLANT_DERIVED_AMINO_ACID_UTILIZATION	PLANT_DERIVED_GLUTAMINE_DEGRADATION	purQ->PGPT0020220	1
PLANT_DERIVED_AMINO_ACID_UTILIZATION	PLANT_DERIVED_GLUTAMINE_DEGRADATION	ycbA|glnK->PGPT0000735	1
PLANT_DERIVED_AMINO_ACID_UTILIZATION	PLANT_DERIVED_GLUTAMINE_DEGRADATION	ycbB|glnL->PGPT0000740	1
PLANT_DERIVED_AMINO_ACID_UTILIZATION	PLANT_DERIVED_GLYCINE_DEGRADATION	gcvPA->PGPT0020485	1
PLANT_DERIVED_AMINO_ACID_UTILIZATION	PLANT_DERIVED_GLYCINE_DEGRADATION	gcvPB->PGPT0020490	1
PLANT_DERIVED_AMINO_ACID_UTILIZATION	PLANT_DERIVED_GLYCINE_DEGRADATION	gcvT->PGPT0008130	1
PLANT_DERIVED_AMINO_ACID_UTILIZATION	PLANT_DERIVED_GLYCINE_DEGRADATION	glyA->PGPT0008090	1
PLANT_DERIVED_AMINO_ACID_UTILIZATION	PLANT_DERIVED_GLYCINE_DEGRADATION	kbl->PGPT0020495	1
PLANT_DERIVED_AMINO_ACID_UTILIZATION	PLANT_DERIVED_GLYCINE_DEGRADATION	thiG->PGPT0008965	1
PLANT_DERIVED_AMINO_ACID_UTILIZATION	PLANT_DERIVED_GLYCINE_DEGRADATION	thiO->PGPT0008955	2
PLANT_DERIVED_AMINO_ACID_UTILIZATION	PLANT_DERIVED_HISTIDINE_DEGRADATION	hutG->PGPT0020240	1
PLANT_DERIVED_AMINO_ACID_UTILIZATION	PLANT_DERIVED_HISTIDINE_DEGRADATION	hutH->PGPT0020230	1
PLANT_DERIVED_AMINO_ACID_UTILIZATION	PLANT_DERIVED_HISTIDINE_DEGRADATION	hutI->PGPT0020235	1
PLANT_DERIVED_AMINO_ACID_UTILIZATION	PLANT_DERIVED_HISTIDINE_DEGRADATION	hutU->PGPT0020250	1
PLANT_DERIVED_AMINO_ACID_UTILIZATION	PLANT_DERIVED_LEUCINE_DEGRADATION	bkdA1->PGPT0008861	1
PLANT_DERIVED_AMINO_ACID_UTILIZATION	PLANT_DERIVED_LEUCINE_DEGRADATION	bkdA2|bfmBAB->PGPT0008862	1
PLANT_DERIVED_AMINO_ACID_UTILIZATION	PLANT_DERIVED_LEUCINE_DEGRADATION	ilvE->PGPT0008860	2
PLANT_DERIVED_AMINO_ACID_UTILIZATION	PLANT_DERIVED_LEUCINE_DEGRADATION	ldh|leu->PGPT0020320	1
PLANT_DERIVED_AMINO_ACID_UTILIZATION	PLANT_DERIVED_LYSINE_DEGRADATION	ablA->PGPT0014370	1
PLANT_DERIVED_AMINO_ACID_UTILIZATION	PLANT_DERIVED_LYSINE_DEGRADATION	dat->PGPT0001915	1
PLANT_DERIVED_AMINO_ACID_UTILIZATION	PLANT_DERIVED_METHIONINE_DEGRADATION	dcm->PGPT0020015	2
PLANT_DERIVED_AMINO_ACID_UTILIZATION	PLANT_DERIVED_METHIONINE_DEGRADATION	map->PGPT0020010	2
PLANT_DERIVED_AMINO_ACID_UTILIZATION	PLANT_DERIVED_METHIONINE_DEGRADATION	metK->PGPT0020000	1
PLANT_DERIVED_AMINO_ACID_UTILIZATION	PLANT_DERIVED_METHIONINE_DEGRADATION	ridA|tdcF->PGPT0020030	1
PLANT_DERIVED_AMINO_ACID_UTILIZATION	PLANT_DERIVED_PHENYLALANINE_DEGRADATION	aaaT->PGPT0020290	2
PLANT_DERIVED_AMINO_ACID_UTILIZATION	PLANT_DERIVED_PHENYLALANINE_DEGRADATION	aspB->PGPT0020110	1
PLANT_DERIVED_AMINO_ACID_UTILIZATION	PLANT_DERIVED_PHENYLALANINE_DEGRADATION	dadA->PGPT0020315	2
PLANT_DERIVED_AMINO_ACID_UTILIZATION	PLANT_DERIVED_PHENYLALANINE_DEGRADATION	dat->PGPT0001915	1
PLANT_DERIVED_AMINO_ACID_UTILIZATION	PLANT_DERIVED_PHENYLALANINE_DEGRADATION	hisC->PGPT0020305	1
PLANT_DERIVED_AMINO_ACID_UTILIZATION	PLANT_DERIVED_PHENYLALANINE_DEGRADATION	ilvE->PGPT0008860	2
PLANT_DERIVED_AMINO_ACID_UTILIZATION	PLANT_DERIVED_PHENYLALANINE_DEGRADATION	tyrB->PGPT0020310	1
PLANT_DERIVED_AMINO_ACID_UTILIZATION	PLANT_DERIVED_PHENYLALANINE_DEGRADATION	yhdR->PGPT0020120	1
PLANT_DERIVED_AMINO_ACID_UTILIZATION	PLANT_DERIVED_PROLINE_DEGRADATION	proC->PGPT0014225	3
PLANT_DERIVED_AMINO_ACID_UTILIZATION	PLANT_DERIVED_PROLINE_DEGRADATION	putA->PGPT0020210	2
PLANT_DERIVED_AMINO_ACID_UTILIZATION	PLANT_DERIVED_SERINE_DEGRADATION	cysE->PGPT0002970	1
PLANT_DERIVED_AMINO_ACID_UTILIZATION	PLANT_DERIVED_SERINE_DEGRADATION	cysE->PGPT0020265	1
PLANT_DERIVED_AMINO_ACID_UTILIZATION	PLANT_DERIVED_SERINE_DEGRADATION	dsdA->PGPT0001970	1
PLANT_DERIVED_AMINO_ACID_UTILIZATION	PLANT_DERIVED_SERINE_DEGRADATION	hom->PGPT0020155	1
PLANT_DERIVED_AMINO_ACID_UTILIZATION	PLANT_DERIVED_SERINE_DEGRADATION	thrB->PGPT0020275	1
PLANT_DERIVED_AMINO_ACID_UTILIZATION	PLANT_DERIVED_SERINE_DEGRADATION	thrC->PGPT0009175	1
PLANT_DERIVED_AMINO_ACID_UTILIZATION	PLANT_DERIVED_THREONINE_DEGRADATION	ilvA|tdcB->PGPT0001960	1
PLANT_DERIVED_AMINO_ACID_UTILIZATION	PLANT_DERIVED_THREONINE_DEGRADATION	tdh->PGPT0020460	1
PLANT_DERIVED_AMINO_ACID_UTILIZATION	PLANT_DERIVED_TYROSINE_DEGRADATION	aspB->PGPT0020110	1
PLANT_DERIVED_AMINO_ACID_UTILIZATION	PLANT_DERIVED_TYROSINE_DEGRADATION	hisC->PGPT0020305	1
PLANT_DERIVED_AMINO_ACID_UTILIZATION	PLANT_DERIVED_TYROSINE_DEGRADATION	hpaB->PGPT0020455	1
PLANT_DERIVED_AMINO_ACID_UTILIZATION	PLANT_DERIVED_TYROSINE_DEGRADATION	tyrB->PGPT0020310	1
PLANT_DERIVED_AMINO_ACID_UTILIZATION	PLANT_DERIVED_TYROSINE_DEGRADATION	yhdR->PGPT0020120	1
PLANT_DERIVED_AMINO_ACID_UTILIZATION	PLANT_DERIVED_VALINE_DEGRADATION	ilvE->PGPT0008860	2
PLANT_DERIVED_AMINO|NUCLEOTIDE_SUGAR_UTILIZATION	PLANT_DERIVED_ARABINAN_BREAKDOWN	abnA->PGPT0019090	2
PLANT_DERIVED_AMINO|NUCLEOTIDE_SUGAR_UTILIZATION	PLANT_DERIVED_ARABINAN_BREAKDOWN	hypBA->PGPT0019100	1
PLANT_DERIVED_AMINO|NUCLEOTIDE_SUGAR_UTILIZATION	PLANT_DERIVED_ARABINAN_BREAKDOWN	xynB->PGPT0018665	1
PLANT_DERIVED_AMINO|NUCLEOTIDE_SUGAR_UTILIZATION	PLANT_DERIVED_ARABINAN_BREAKDOWN	xynD->PGPT0019095	1
PLANT_DERIVED_AMINO|NUCLEOTIDE_SUGAR_UTILIZATION	PLANT_DERIVED_FRUCTOSELYSINE_BIOSYNTHESIS	frlB|yurP->PGPT0018970	1
PLANT_DERIVED_AMINO|NUCLEOTIDE_SUGAR_UTILIZATION	PLANT_DERIVED_FRUCTOSELYSINE_BIOSYNTHESIS	frlD->PGPT0018980	1
PLANT_DERIVED_AMINO|NUCLEOTIDE_SUGAR_UTILIZATION	PLANT_DERIVED_GLUCOSAMINE|GLUCOSAMINATE_DEGRADATION	glmM->PGPT0018950	1
PLANT_DERIVED_AMINO|NUCLEOTIDE_SUGAR_UTILIZATION	PLANT_DERIVED_GLUCOSAMINE|GLUCOSAMINATE_DEGRADATION	glmU->PGPT0018955	1
PLANT_DERIVED_AMINO|NUCLEOTIDE_SUGAR_UTILIZATION	PLANT_DERIVED_GLUCOSAMINE|GLUCOSAMINATE_DEGRADATION	nagA->PGPT0018860	1
PLANT_DERIVED_AMINO|NUCLEOTIDE_SUGAR_UTILIZATION	PLANT_DERIVED_GLUCOSAMINE|GLUCOSAMINATE_DEGRADATION	nagB->PGPT0018865	2
PLANT_DERIVED_AMINO|NUCLEOTIDE_SUGAR_UTILIZATION	PLANT_DERIVED_GLUCOSAMINE|GLUCOSAMINATE_DEGRADATION	nagC->PGPT0018870	2
PLANT_DERIVED_AMINO|NUCLEOTIDE_SUGAR_UTILIZATION	PLANT_DERIVED_GLUCOSAMINE|GLUCOSAMINATE_DEGRADATION	pseB|wbjB->PGPT0018935	1
PLANT_DERIVED_AMINO|NUCLEOTIDE_SUGAR_UTILIZATION	PLANT_DERIVED_GLUCOSAMINE|GLUCOSAMINATE_DEGRADATION	wbpP->PGPT0018910	1
PLANT_DERIVED_AMINO|NUCLEOTIDE_SUGAR_UTILIZATION	PLANT_DERIVED_GLUCOSAMINE|GLUCOSAMINATE_DEGRADATION	wecB->PGPT0018905	2
PLANT_DERIVED_AMINO|NUCLEOTIDE_SUGAR_UTILIZATION	PLANT_DERIVED_MURAMATE_DEGRADATION	amgK->PGPT0019050	1
PLANT_DERIVED_AMINO|NUCLEOTIDE_SUGAR_UTILIZATION	PLANT_DERIVED_MURAMATE_DEGRADATION	murQ->PGPT0019040	1
PLANT_DERIVED_AMINO|NUCLEOTIDE_SUGAR_UTILIZATION	PLANT_DERIVED_NDP-GLUCOSE-GLUCURONATE_DEGRADATION	ugd|tuaD->PGPT0017855	3
PLANT_DERIVED_AMINO|NUCLEOTIDE_SUGAR_UTILIZATION	PLANT_DERIVED_NDP-GLUCOSE-GLUCURONATE_DEGRADATION	yfnG|rfbG->PGPT0019060	1
PLANT_DERIVED_AMINO|NUCLEOTIDE_SUGAR_UTILIZATION	PLANT_DERIVED_UDP-GALACTOSE-GLUCOSE_POOL	galT->PGPT0017835	1
PLANT_DERIVED_AMINO|NUCLEOTIDE_SUGAR_UTILIZATION	PLANT_DERIVED_UDP-GALACTOSE-GLUCURONATE_POOL	cap1J|wbgU->PGPT0019020	1
PLANT_DERIVED_AMINO|NUCLEOTIDE_SUGAR_UTILIZATION	PLANT_DERIVED_UDP-XYLOSE|XYLAN_BREAKDOWN	xynB->PGPT0018665	1
PLANT_DERIVED_AROMATIC|PHENOLIC_COMPOUND_UTILIZATION	PLANT_DERIVED_BENZENE|PHENOL_DEGRADATION	bsdA->PGPT0019770	1
PLANT_DERIVED_AROMATIC|PHENOLIC_COMPOUND_UTILIZATION	PLANT_DERIVED_BENZENE|PHENOL_DEGRADATION	bsdC->PGPT0005435	1
PLANT_DERIVED_AROMATIC|PHENOLIC_COMPOUND_UTILIZATION	PLANT_DERIVED_BENZENE|PHENOL_DEGRADATION	pdc->PGPT0019910	1
PLANT_DERIVED_AROMATIC|PHENOLIC_COMPOUND_UTILIZATION	PLANT_DERIVED_BENZENE|PHENOL_DEGRADATION	ubiX|bsdB->PGPT0009565	1
PLANT_DERIVED_AROMATIC|PHENOLIC_COMPOUND_UTILIZATION	PLANT_DERIVED_BETA-KETOADIPATE_PATHWAY	pcaC->PGPT0005005	2
PLANT_DERIVED_AROMATIC|PHENOLIC_COMPOUND_UTILIZATION	PLANT_DERIVED_BETA-KETOADIPATE_PATHWAY	pcaD|catD->PGPT0004995	1
PLANT_DERIVED_AROMATIC|PHENOLIC_COMPOUND_UTILIZATION	PLANT_DERIVED_CATECHOL_DERIVATE_UTILIZATION	catE->PGPT0005050	1
PLANT_DERIVED_AROMATIC|PHENOLIC_COMPOUND_UTILIZATION	PLANT_DERIVED_CATECHOL_DERIVATE_UTILIZATION	mhpE->PGPT0002050	1
PLANT_DERIVED_AROMATIC|PHENOLIC_COMPOUND_UTILIZATION	PLANT_DERIVED_GALLATE_CATABOLISM	ligK|galC->PGPT0002085	1
PLANT_DERIVED_AROMATIC|PHENOLIC_COMPOUND_UTILIZATION	PLANT_DERIVED_HCA_DEGRADATION|VANILLIN_INTERMEDIEATE	paaF|echA->PGPT0001860	1
PLANT_DERIVED_AROMATIC|PHENOLIC_COMPOUND_UTILIZATION	PLANT_DERIVED_HYDROXYBENZOATE_DEGRADATION	graF->PGPT0005110	1
PLANT_DERIVED_AROMATIC|PHENOLIC_COMPOUND_UTILIZATION	PLANT_DERIVED_LIGNIN_UTILIZATION	yfiH->PGPT0019965	1
PLANT_DERIVED_AROMATIC|PHENOLIC_COMPOUND_UTILIZATION	PLANT_DERIVED_NITRO-|AMINOBENZOATE_DEGRADATION	namA->PGPT0005575	1
PLANT_DERIVED_AROMATIC|PHENOLIC_COMPOUND_UTILIZATION	PLANT_DERIVED_NITRO-|AMINOBENZOATE_DEGRADATION	nbaA->PGPT0005560	1
PLANT_DERIVED_AROMATIC|PHENOLIC_COMPOUND_UTILIZATION	PLANT_DERIVED_NITRO-|AMINOBENZOATE_DEGRADATION	nhoA|yddI->PGPT0019890	1
PLANT_DERIVED_AROMATIC|PHENOLIC_COMPOUND_UTILIZATION	PLANT_DERIVED_PHENYLACETATE_DEGRADATION	padA->PGPT0019920	1
PLANT_DERIVED_AROMATIC|PHENOLIC_COMPOUND_UTILIZATION	PLANT_DERIVED_POLYPHENOL_METABOLISM	yfiH->PGPT0019965	1
PLANT_DERIVED_AROMATIC|PHENOLIC_COMPOUND_UTILIZATION	PLANT_DERIVED_PROTOCATECHUIC_ACID_DEGRADATION	pcaC->PGPT0005005	2
PLANT_DERIVED_AROMATIC|PHENOLIC_COMPOUND_UTILIZATION	PLANT_DERIVED_PROTOCATECHUIC_ACID_DEGRADATION	pcaD|catD->PGPT0004995	1
PLANT_DERIVED_AROMATIC|PHENOLIC_COMPOUND_UTILIZATION	PLANT_DERIVED_QUINATE_CATABOLISM	aroD->PGPT0012885	1
PLANT_DERIVED_AROMATIC|PHENOLIC_COMPOUND_UTILIZATION	PLANT_DERIVED_QUINATE_CATABOLISM	aroQ|qutE->PGPT0012905	1
PLANT_DERIVED_AROMATIC|PHENOLIC_COMPOUND_UTILIZATION	PLANT_DERIVED_VANILLIN|VANILLATE_DEGRADATION	vdh->PGPT0005525	1
PLANT_DERIVED_CARBOHYDRATE-GENERAL_USAGE	PLANT_DERIVED_CARBOHYDRATES-GLYCOLYSIS|GLUCONEOGENESIS	eno->PGPT0018050	1
PLANT_DERIVED_CARBOHYDRATE-GENERAL_USAGE	PLANT_DERIVED_CARBOHYDRATES-GLYCOLYSIS|GLUCONEOGENESIS	fbaA|cbbA->PGPT0017615	1
PLANT_DERIVED_CARBOHYDRATE-GENERAL_USAGE	PLANT_DERIVED_CARBOHYDRATES-GLYCOLYSIS|GLUCONEOGENESIS	fruK|fpk->PGPT0017580	1
PLANT_DERIVED_CARBOHYDRATE-GENERAL_USAGE	PLANT_DERIVED_CARBOHYDRATES-GLYCOLYSIS|GLUCONEOGENESIS	gapA->PGPT0018000	2
PLANT_DERIVED_CARBOHYDRATE-GENERAL_USAGE	PLANT_DERIVED_CARBOHYDRATES-GLYCOLYSIS|GLUCONEOGENESIS	gpmI->PGPT0018040	1
PLANT_DERIVED_CARBOHYDRATE-GENERAL_USAGE	PLANT_DERIVED_CARBOHYDRATES-GLYCOLYSIS|GLUCONEOGENESIS	pdhA->PGPT0018025	1
PLANT_DERIVED_CARBOHYDRATE-GENERAL_USAGE	PLANT_DERIVED_CARBOHYDRATES-GLYCOLYSIS|GLUCONEOGENESIS	pgi->PGPT0017735	1
PLANT_DERIVED_CARBOHYDRATE-GENERAL_USAGE	PLANT_DERIVED_CARBOHYDRATES-GLYCOLYSIS|GLUCONEOGENESIS	pgk->PGPT0018015	1
PLANT_DERIVED_CARBOHYDRATE-GENERAL_USAGE	PLANT_DERIVED_CARBOHYDRATES-GLYCOLYSIS|GLUCONEOGENESIS	pgm->PGPT0017710	1
PLANT_DERIVED_CARBOHYDRATE-GENERAL_USAGE	PLANT_DERIVED_CARBOHYDRATES-GLYCOLYSIS|GLUCONEOGENESIS	pps|ppsA->PGPT0002035	1
PLANT_DERIVED_CARBOHYDRATE-GENERAL_USAGE	PLANT_DERIVED_CARBOHYDRATES-GLYCOLYSIS|GLUCONEOGENESIS	pyk->PGPT0002020	1
PLANT_DERIVED_CARBOHYDRATE-GENERAL_USAGE	PLANT_DERIVED_CARBOHYDRATES-GLYCOLYSIS|GLUCONEOGENESIS	tpiA->PGPT0017995	1
PLANT_DERIVED_CARBOHYDRATE-GENERAL_USAGE	PLANT_DERIVED_CARBOHYDRATE_UTILIZATION_REGULATION	hexR|yebK->PGPT0017985	2
PLANT_DERIVED_CARBOHYDRATE-GENERAL_USAGE	PLANT_DERIVED_CARBOHYDRATE_UTILIZATION_REGULATION	lacI|galR->PGPT0017992	6
PLANT_DERIVED_CARBOHYDRATE-HEXOSES_UTILIZATION	PLANT_DERIVED_FRUCTOSE_METABOLISM|DEGRADATION	fbaA|cbbA->PGPT0017615	1
PLANT_DERIVED_CARBOHYDRATE-HEXOSES_UTILIZATION	PLANT_DERIVED_FRUCTOSE_METABOLISM|DEGRADATION	fbp3->PGPT0017660	1
PLANT_DERIVED_CARBOHYDRATE-HEXOSES_UTILIZATION	PLANT_DERIVED_FRUCTOSE_METABOLISM|DEGRADATION	fruK|fpk->PGPT0017580	1
PLANT_DERIVED_CARBOHYDRATE-HEXOSES_UTILIZATION	PLANT_DERIVED_FRUCTOSE_METABOLISM|DEGRADATION	fruR2->PGPT0017590	3
PLANT_DERIVED_CARBOHYDRATE-HEXOSES_UTILIZATION	PLANT_DERIVED_FRUCTOSE_METABOLISM|DEGRADATION	glmS|nodM->PGPT0017630	1
PLANT_DERIVED_CARBOHYDRATE-HEXOSES_UTILIZATION	PLANT_DERIVED_FRUCTOSE_METABOLISM|DEGRADATION	glpX|cbbF->PGPT0017655	1
PLANT_DERIVED_CARBOHYDRATE-HEXOSES_UTILIZATION	PLANT_DERIVED_FRUCTOSE_METABOLISM|DEGRADATION	scrK->PGPT0017625	1
PLANT_DERIVED_CARBOHYDRATE-HEXOSES_UTILIZATION	PLANT_DERIVED_FUCOSE_DEGRADATION	fucA->PGPT0017430	1
PLANT_DERIVED_CARBOHYDRATE-HEXOSES_UTILIZATION	PLANT_DERIVED_FUCOSE_DEGRADATION	fusK->PGPT0017900	1
PLANT_DERIVED_CARBOHYDRATE-HEXOSES_UTILIZATION	PLANT_DERIVED_GALACOTOSE_METABOLISM|DEGRADATION	galK->PGPT0017825	1
PLANT_DERIVED_CARBOHYDRATE-HEXOSES_UTILIZATION	PLANT_DERIVED_GALACOTOSE_METABOLISM|DEGRADATION	galM->PGPT0017840	1
PLANT_DERIVED_CARBOHYDRATE-HEXOSES_UTILIZATION	PLANT_DERIVED_GALACOTOSE_METABOLISM|DEGRADATION	galT->PGPT0017835	1
PLANT_DERIVED_CARBOHYDRATE-HEXOSES_UTILIZATION	PLANT_DERIVED_GALACOTOSE_METABOLISM|DEGRADATION	melA->PGPT0017850	1
PLANT_DERIVED_CARBOHYDRATE-HEXOSES_UTILIZATION	PLANT_DERIVED_GALACOTOSE_METABOLISM|DEGRADATION	ugd|tuaD->PGPT0017855	3
PLANT_DERIVED_CARBOHYDRATE-HEXOSES_UTILIZATION	PLANT_DERIVED_GLUCOSE_DEGRADATION	glgM->PGPT0017715	1
PLANT_DERIVED_CARBOHYDRATE-HEXOSES_UTILIZATION	PLANT_DERIVED_GLUCOSE_DEGRADATION	pgi->PGPT0017735	1
PLANT_DERIVED_CARBOHYDRATE-HEXOSES_UTILIZATION	PLANT_DERIVED_GLUCOSE_DEGRADATION	pgm->PGPT0017710	1
PLANT_DERIVED_CARBOHYDRATE-HEXOSES_UTILIZATION	PLANT_DERIVED_GLUCOSE_DEGRADATION	pgmB->PGPT0017720	2
PLANT_DERIVED_CARBOHYDRATE-HEXOSES_UTILIZATION	PLANT_DERIVED_GLUCOSE_DEGRADATION	ptsG|glcA|glcB->PGPT0016870	1
PLANT_DERIVED_CARBOHYDRATE-HEXOSES_UTILIZATION	PLANT_DERIVED_GLUCOSE_DEGRADATION	yidA->PGPT0017727	2
PLANT_DERIVED_CARBOHYDRATE-HEXOSES_UTILIZATION	PLANT_DERIVED_LACTOSE_DEGRADATION	bgaB|lacA->PGPT0017815	1
PLANT_DERIVED_CARBOHYDRATE-HEXOSES_UTILIZATION	PLANT_DERIVED_MANNOSE_METABOLISM|DEGRADATION	manA->PGPT0017860	3
PLANT_DERIVED_CARBOHYDRATE-HEXOSES_UTILIZATION	PLANT_DERIVED_RHAMNOSE_DEGRADATION	rhaA->PGPT0017765	1
PLANT_DERIVED_CARBOHYDRATE-HEXOSES_UTILIZATION	PLANT_DERIVED_RHAMNOSE_DEGRADATION	rhaB->PGPT0017775	1
PLANT_DERIVED_CARBOHYDRATE-HEXOSES_UTILIZATION	PLANT_DERIVED_RHAMNOSE_DEGRADATION	rhaM|rhaU|yiiL->PGPT0017795	1
PLANT_DERIVED_CARBOHYDRATE-HEXOSES_UTILIZATION	PLANT_DERIVED_RHAMNOSE_DEGRADATION	rhaS->PGPT0017780	1
PLANT_DERIVED_CARBOHYDRATE-HEXOSES_UTILIZATION	PLANT_DERIVED_TAGATOSE_DEGRADATION	agaR->PGPT0017955	1
PLANT_DERIVED_CARBOHYDRATE-HEXOSES_UTILIZATION	PLANT_DERIVED_TREHALOSE_METABOLISM	crr->PGPT0014090	1
PLANT_DERIVED_CARBOHYDRATE-HEXOSES_UTILIZATION	PLANT_DERIVED_TREHALOSE_METABOLISM	glvA->PGPT0014100	1
PLANT_DERIVED_CARBOHYDRATE-HEXOSES_UTILIZATION	PLANT_DERIVED_TREHALOSE_METABOLISM	treB->PGPT0014075	1
PLANT_DERIVED_CARBOHYDRATE-HEXOSES_UTILIZATION	PLANT_DERIVED_TREHALOSE_METABOLISM	treC->PGPT0014095	1
PLANT_DERIVED_CARBOHYDRATE-HEXOSES_UTILIZATION	PLANT_DERIVED_TREHALOSE_METABOLISM	treR2->PGPT0014110	2
PLANT_DERIVED_CARBOHYDRATE-PENTOSES_UTILIZATION	PLANT_DERIVED_ARABINOSE_METABOLISM	araA->PGPT0017450	1
PLANT_DERIVED_CARBOHYDRATE-PENTOSES_UTILIZATION	PLANT_DERIVED_ARABINOSE_METABOLISM	araB|L_ribulokinase->PGPT0017410	1
PLANT_DERIVED_CARBOHYDRATE-PENTOSES_UTILIZATION	PLANT_DERIVED_ARABINOSE_METABOLISM	araC->PGPT0017485	3
PLANT_DERIVED_CARBOHYDRATE-PENTOSES_UTILIZATION	PLANT_DERIVED_ARABINOSE_METABOLISM	araD|ulaF|sgaE|sgbE->PGPT0017420	1
PLANT_DERIVED_CARBOHYDRATE-PENTOSES_UTILIZATION	PLANT_DERIVED_ARABINOSE_METABOLISM	araR->PGPT0017490	1
PLANT_DERIVED_CARBOHYDRATE-PENTOSES_UTILIZATION	PLANT_DERIVED_LYXOSE_DEGRADATION	araD|ulaF|sgaE|sgbE->PGPT0017420	1
PLANT_DERIVED_CARBOHYDRATE-PENTOSES_UTILIZATION	PLANT_DERIVED_PENTOSE_METABOLISM	gnd|gntZ->PGPT0017385	3
PLANT_DERIVED_CARBOHYDRATE-PENTOSES_UTILIZATION	PLANT_DERIVED_PENTOSE_METABOLISM	talA|talB->PGPT0017375	1
PLANT_DERIVED_CARBOHYDRATE-PENTOSES_UTILIZATION	PLANT_DERIVED_PENTOSE_METABOLISM	tktA|tktB->PGPT0011200	1
PLANT_DERIVED_CARBOHYDRATE-PENTOSES_UTILIZATION	PLANT_DERIVED_PENTOSE_METABOLISM	ykgB|pgl->PGPT0014975	1
PLANT_DERIVED_CARBOHYDRATE-PENTOSES_UTILIZATION	PLANT_DERIVED_PENTOSE_METABOLISM	zwf->PGPT0017380	1
PLANT_DERIVED_CARBOHYDRATE-PENTOSES_UTILIZATION	PLANT_DERIVED_RIBOSE_METABOLISM|DEGRADATION	araB|L_ribulokinase->PGPT0017410	1
PLANT_DERIVED_CARBOHYDRATE-PENTOSES_UTILIZATION	PLANT_DERIVED_RIBOSE_METABOLISM|DEGRADATION	araD|ulaF|sgaE|sgbE->PGPT0017420	1
PLANT_DERIVED_CARBOHYDRATE-PENTOSES_UTILIZATION	PLANT_DERIVED_RIBOSE_METABOLISM|DEGRADATION	deoB->PGPT0017440	1
PLANT_DERIVED_CARBOHYDRATE-PENTOSES_UTILIZATION	PLANT_DERIVED_RIBOSE_METABOLISM|DEGRADATION	deoC->PGPT0017445	1
PLANT_DERIVED_CARBOHYDRATE-PENTOSES_UTILIZATION	PLANT_DERIVED_RIBOSE_METABOLISM|DEGRADATION	fucA->PGPT0017430	1
PLANT_DERIVED_CARBOHYDRATE-PENTOSES_UTILIZATION	PLANT_DERIVED_RIBOSE_METABOLISM|DEGRADATION	hisG->PGPT0017400	2
PLANT_DERIVED_CARBOHYDRATE-PENTOSES_UTILIZATION	PLANT_DERIVED_RIBOSE_METABOLISM|DEGRADATION	rbsD->PGPT0016595	1
PLANT_DERIVED_CARBOHYDRATE-PENTOSES_UTILIZATION	PLANT_DERIVED_RIBOSE_METABOLISM|DEGRADATION	rbsK->PGPT0017405	1
PLANT_DERIVED_CARBOHYDRATE-PENTOSES_UTILIZATION	PLANT_DERIVED_RIBOSE_METABOLISM|DEGRADATION	rpe|cbbE->PGPT0017425	1
PLANT_DERIVED_CARBOHYDRATE-PENTOSES_UTILIZATION	PLANT_DERIVED_RIBOSE_METABOLISM|DEGRADATION	rpiB->PGPT0017395	1
PLANT_DERIVED_CARBOHYDRATE-PENTOSES_UTILIZATION	PLANT_DERIVED_XYLOSE|XYLULOSE_DEGRADATION	araD|ulaF|sgaE|sgbE->PGPT0017420	1
PLANT_DERIVED_CARBOHYDRATE-PENTOSES_UTILIZATION	PLANT_DERIVED_XYLOSE|XYLULOSE_DEGRADATION	gutB->PGPT0017541	1
PLANT_DERIVED_CARBOHYDRATE-PENTOSES_UTILIZATION	PLANT_DERIVED_XYLOSE|XYLULOSE_DEGRADATION	rpe|cbbE->PGPT0017425	1
PLANT_DERIVED_CARBOHYDRATE-PENTOSES_UTILIZATION	PLANT_DERIVED_XYLOSE|XYLULOSE_DEGRADATION	xdh->PGPT0017545	1
PLANT_DERIVED_CARBOHYDRATE-PENTOSES_UTILIZATION	PLANT_DERIVED_XYLOSE|XYLULOSE_DEGRADATION	xylA->PGPT0017550	1
PLANT_DERIVED_CARBOHYDRATE-PENTOSES_UTILIZATION	PLANT_DERIVED_XYLOSE|XYLULOSE_DEGRADATION	xylB->PGPT0017535	2
PLANT_DERIVED_CARBOHYDRATE-PENTOSES_UTILIZATION	PLANT_DERIVED_XYLOSE|XYLULOSE_DEGRADATION	yajO|iolS->PGPT0017540	2
PLANT_DERIVED_CARBOHYDRATE-PENTOSES_UTILIZATION	PLANT_DERIVED_XYLOSE|XYLULOSE_DEGRADATION	ydaE->PGPT0014710	1
PLANT_DERIVED_CARBOHYDRATE_TRANSPORT	PLANT_DERIVED_ALPHA-GLUCOSIDE_PTS_SYSTEM	glvC|malP|aglA->PGPT0016930	1
PLANT_DERIVED_CARBOHYDRATE_TRANSPORT	PLANT_DERIVED_ALPHA-GLUCOSIDE_TRANSPORT	msmX|msmK|malK|sugC|ggtA|msiK->PGPT0016310	2
PLANT_DERIVED_CARBOHYDRATE_TRANSPORT	PLANT_DERIVED_ARABINOGALACTAN|GALACTOSE_OLIGOMER|MALTOOLIGOSACCHARIDE_TRANSPORT	cycB|ganO->PGPT0016315	2
PLANT_DERIVED_CARBOHYDRATE_TRANSPORT	PLANT_DERIVED_ARABINOGALACTAN|GALACTOSE_OLIGOMER|MALTOOLIGOSACCHARIDE_TRANSPORT	ganP->PGPT0016320	2
PLANT_DERIVED_CARBOHYDRATE_TRANSPORT	PLANT_DERIVED_ARABINOGALACTAN|GALACTOSE_OLIGOMER|MALTOOLIGOSACCHARIDE_TRANSPORT	ganQ->PGPT0016325	2
PLANT_DERIVED_CARBOHYDRATE_TRANSPORT	PLANT_DERIVED_ARABINOGALACTAN|GALACTOSE_OLIGOMER|MALTOOLIGOSACCHARIDE_TRANSPORT	msmX|msmK|malK|sugC|ggtA|msiK->PGPT0016310	2
PLANT_DERIVED_CARBOHYDRATE_TRANSPORT	PLANT_DERIVED_ARABINOOLOIGOSACCHARIDE_TRANSPORT	araN->PGPT0016480	1
PLANT_DERIVED_CARBOHYDRATE_TRANSPORT	PLANT_DERIVED_ARABINOOLOIGOSACCHARIDE_TRANSPORT	araP->PGPT0016485	1
PLANT_DERIVED_CARBOHYDRATE_TRANSPORT	PLANT_DERIVED_ARABINOOLOIGOSACCHARIDE_TRANSPORT	araQ->PGPT0016490	1
PLANT_DERIVED_CARBOHYDRATE_TRANSPORT	PLANT_DERIVED_ARABINOOLOIGOSACCHARIDE_TRANSPORT	msmX|msmK|malK|sugC|ggtA|msiK->PGPT0016310	2
PLANT_DERIVED_CARBOHYDRATE_TRANSPORT	PLANT_DERIVED_BETA-GLUCOSIDE_PTS_SYSTEM_I	bglF->PGPT0016920	2
PLANT_DERIVED_CARBOHYDRATE_TRANSPORT	PLANT_DERIVED_CELLOBIOSE_TRANSPORT	msmX|msmK|malK|sugC|ggtA|msiK->PGPT0016310	2
PLANT_DERIVED_CARBOHYDRATE_TRANSPORT	PLANT_DERIVED_CELLOBIOSE|DIACETYLCHITOBIOSE_PTS_SYSTEM	celA|chbB->PGPT0016975	2
PLANT_DERIVED_CARBOHYDRATE_TRANSPORT	PLANT_DERIVED_CELLOBIOSE|DIACETYLCHITOBIOSE_PTS_SYSTEM	celB|chbC->PGPT0016970	3
PLANT_DERIVED_CARBOHYDRATE_TRANSPORT	PLANT_DERIVED_CELLOBIOSE|DIACETYLCHITOBIOSE_PTS_SYSTEM	celC|chbA->PGPT0016980	2
PLANT_DERIVED_CARBOHYDRATE_TRANSPORT	PLANT_DERIVED_CHITOBIOSE_TRANSPORT_I	msmX|msmK|malK|sugC|ggtA|msiK->PGPT0016310	2
PLANT_DERIVED_CARBOHYDRATE_TRANSPORT	PLANT_DERIVED_FRUCTOOLIGOSACCHARIDE_TRANSPORT	msmX|msmK|malK|sugC|ggtA|msiK->PGPT0016310	2
PLANT_DERIVED_CARBOHYDRATE_TRANSPORT	PLANT_DERIVED_FRUCTOSE_PTS_SYSTEM_I	fruA->PGPT0017120	2
PLANT_DERIVED_CARBOHYDRATE_TRANSPORT	PLANT_DERIVED_FRUCTOSE_PTS_SYSTEM_II	levE->PGPT0017140	1
PLANT_DERIVED_CARBOHYDRATE_TRANSPORT	PLANT_DERIVED_FRUCTOSE_PTS_SYSTEM_II	levF->PGPT0017145	1
PLANT_DERIVED_CARBOHYDRATE_TRANSPORT	PLANT_DERIVED_FRUCTOSE_PTS_SYSTEM_II	levG->PGPT0017150	1
PLANT_DERIVED_CARBOHYDRATE_TRANSPORT	PLANT_DERIVED_GLUCARATE_TRANSPORT	gudP->PGPT0016475	1
PLANT_DERIVED_CARBOHYDRATE_TRANSPORT	PLANT_DERIVED_GLUCOSAMINE_PTS_SYSTEM	gamP->PGPT0016865	1
PLANT_DERIVED_CARBOHYDRATE_TRANSPORT	PLANT_DERIVED_GLUCOSE_PTS_SYSTEM_I	crr->PGPT0014090	1
PLANT_DERIVED_CARBOHYDRATE_TRANSPORT	PLANT_DERIVED_GLUCOSE_PTS_SYSTEM_I	ptsG|glcA|glcB->PGPT0016870	1
PLANT_DERIVED_CARBOHYDRATE_TRANSPORT	PLANT_DERIVED_GLUCOSE_PTS_SYSTEM_I	ptsI->PGPT0002025	1
PLANT_DERIVED_CARBOHYDRATE_TRANSPORT	PLANT_DERIVED_GLUCOSE|MANNOSE_TRANSPORT_I	msmX|msmK|malK|sugC|ggtA|msiK->PGPT0016310	2
PLANT_DERIVED_CARBOHYDRATE_TRANSPORT	PLANT_DERIVED_GLYCEROL_TRANSPORT	glpT->PGPT0016821	1
PLANT_DERIVED_CARBOHYDRATE_TRANSPORT	PLANT_DERIVED_GLYCEROL_TRANSPORT	ycaD->PGPT0014291	1
PLANT_DERIVED_CARBOHYDRATE_TRANSPORT	PLANT_DERIVED_GLYCEROL_UPTAKE	glpF|pduF->PGPT0004760	1
PLANT_DERIVED_CARBOHYDRATE_TRANSPORT	PLANT_DERIVED_GLYCOSIDE|PENTOSIDE|HEXURONIDE_TRANSPORT	TC_GPH|yihO|xynP->PGPT0014410	3
PLANT_DERIVED_CARBOHYDRATE_TRANSPORT	PLANT_DERIVED_MALTOSE|GLUCOSE_PTS_SYSTEM	crr->PGPT0014090	1
PLANT_DERIVED_CARBOHYDRATE_TRANSPORT	PLANT_DERIVED_MALTOSE|MALTODEXTRIN_TRANSPORT	msmX|msmK|malK|sugC|ggtA|msiK->PGPT0016310	2
PLANT_DERIVED_CARBOHYDRATE_TRANSPORT	PLANT_DERIVED_MANNITOL_PTS_SYSTEM	cmtB->PGPT0016940	1
PLANT_DERIVED_CARBOHYDRATE_TRANSPORT	PLANT_DERIVED_MANNITOL_PTS_SYSTEM	mtlA|cmtA->PGPT0016945	1
PLANT_DERIVED_CARBOHYDRATE_TRANSPORT	PLANT_DERIVED_MANNITOL|SORBITOL_TRANSPORT	msmX|msmK|malK|sugC|ggtA|msiK->PGPT0016310	2
PLANT_DERIVED_CARBOHYDRATE_TRANSPORT	PLANT_DERIVED_MANNOSYL-GLYCERATE_PTS_SYSTEM	mngR|farR->PGPT0016955	4
PLANT_DERIVED_CARBOHYDRATE_TRANSPORT	PLANT_DERIVED_MULTIPLE_SUGAR_TRANSPORT_III	ABC_MS_P->PGPT0016535	1
PLANT_DERIVED_CARBOHYDRATE_TRANSPORT	PLANT_DERIVED_MULTIPLE_SUGAR_TRANSPORT_III	ABC_MS_P1->PGPT0016540	1
PLANT_DERIVED_CARBOHYDRATE_TRANSPORT	PLANT_DERIVED_MULTIPLE_SUGAR_TRANSPORT_III	ABC_MS_S->PGPT0016545	1
PLANT_DERIVED_CARBOHYDRATE_TRANSPORT	PLANT_DERIVED_MULTIPLE_SUGAR_TRANSPORT_III	msmX|msmK|malK|sugC|ggtA|msiK->PGPT0016310	2
PLANT_DERIVED_CARBOHYDRATE_TRANSPORT	PLANT_DERIVED_MYO_INOSITOL_TRANSPORT_2	iolF->PGPT0016756	1
PLANT_DERIVED_CARBOHYDRATE_TRANSPORT	PLANT_DERIVED_N_ACETYLGLUCOSAMINE_PTS_SYSTEM	nagE|nagP->PGPT0016860	1
PLANT_DERIVED_CARBOHYDRATE_TRANSPORT	PLANT_DERIVED_OTHER_SUGAR_TRANSPORT_RELATED_PROTEINS	TC_PST->PGPT0017190	2
PLANT_DERIVED_CARBOHYDRATE_TRANSPORT	PLANT_DERIVED_OTHER_SUGAR_TRANSPORT_RELATED_PROTEINS	hxt->PGPT0014440	1
PLANT_DERIVED_CARBOHYDRATE_TRANSPORT	PLANT_DERIVED_REAFFINOSE|STACHYOSE|MELIBIOSE_TRANSPORT	msmE->PGPT0016330	2
PLANT_DERIVED_CARBOHYDRATE_TRANSPORT	PLANT_DERIVED_REAFFINOSE|STACHYOSE|MELIBIOSE_TRANSPORT	msmF->PGPT0016335	2
PLANT_DERIVED_CARBOHYDRATE_TRANSPORT	PLANT_DERIVED_REAFFINOSE|STACHYOSE|MELIBIOSE_TRANSPORT	msmG->PGPT0016340	2
PLANT_DERIVED_CARBOHYDRATE_TRANSPORT	PLANT_DERIVED_REAFFINOSE|STACHYOSE|MELIBIOSE_TRANSPORT	msmX|msmK|malK|sugC|ggtA|msiK->PGPT0016310	2
PLANT_DERIVED_CARBOHYDRATE_TRANSPORT	PLANT_DERIVED_RIBOSE|AUTOINDUCER|XYLOSE_TRANSPORT	rbsA->PGPT0016600	1
PLANT_DERIVED_CARBOHYDRATE_TRANSPORT	PLANT_DERIVED_RIBOSE|AUTOINDUCER|XYLOSE_TRANSPORT	rbsB->PGPT0015740	1
PLANT_DERIVED_CARBOHYDRATE_TRANSPORT	PLANT_DERIVED_RIBOSE|AUTOINDUCER|XYLOSE_TRANSPORT	rbsC->PGPT0016590	1
PLANT_DERIVED_CARBOHYDRATE_TRANSPORT	PLANT_DERIVED_RIBOSE|AUTOINDUCER|XYLOSE_TRANSPORT	rbsD->PGPT0016595	1
PLANT_DERIVED_CARBOHYDRATE_TRANSPORT	PLANT_DERIVED_SORBITOL_PTS_SYSTEM	srlA->PGPT0017075	1
PLANT_DERIVED_CARBOHYDRATE_TRANSPORT	PLANT_DERIVED_SORBITOL_PTS_SYSTEM	srlB->PGPT0017080	1
PLANT_DERIVED_CARBOHYDRATE_TRANSPORT	PLANT_DERIVED_SUCROSE_PTS_SYSTEM	scrA|sacP|sacX|ptsS->PGPT0014190	3
PLANT_DERIVED_CARBOHYDRATE_TRANSPORT	PLANT_DERIVED_lNOSITOL_TRANSPORT_2	iolT->PGPT0016801	1
PLANT_DERIVED_CARBOHYDRATE_USAGE-OTHERS	PLANT_DERIVED_CARBON_CATEBOLITE_REGULATION	ccpA->PGPT0019459	2
PLANT_DERIVED_CARBOHYDRATE_USAGE-OTHERS	PLANT_DERIVED_CARBON_CATEBOLITE_REGULATION	cggR->PGPT0019460	1
PLANT_DERIVED_CARBOHYDRATE_USAGE-OTHERS	PLANT_DERIVED_LEVAN_DEGRADATION	sacC|levB->PGPT0019220	1
PLANT_DERIVED_CARBOHYDRATE_USAGE-OTHERS	PLANT_DERIVED_LICHENAN_DEGRADATION	EC_3_2_1_73->PGPT0019425	1
PLANT_DERIVED_CARBOHYDRATE_USAGE-OTHERS	PLANT_DERIVED_LICHENAN_DEGRADATION	licR->PGPT0019430	2
PLANT_DERIVED_CARBOHYDRATE_USAGE-OTHERS	PLANT_DERIVED_PROPIONATE|PROPANOATE_UTILIZATION	bkdA1->PGPT0008861	1
PLANT_DERIVED_CARBOHYDRATE_USAGE-OTHERS	PLANT_DERIVED_PROPIONATE|PROPANOATE_UTILIZATION	bkdA2|bfmBAB->PGPT0008862	1
PLANT_DERIVED_CARBOHYDRATE_USAGE-OTHERS	PLANT_DERIVED_PROPIONATE|PROPANOATE_UTILIZATION	pccB->PGPT0001712	1
PLANT_DERIVED_CARNITHINE_USAGE	PLANT_DERIVED_CARNITHINE_DEGRADATION	dhcR->PGPT0021950	1
PLANT_DERIVED_COMPLEX_SUGAR_UTILIZATION	PLANT_DERIVED_CELLULOSE|HEMICELLULOSE_DEGRADATION	bgaB|lacA->PGPT0017815	1
PLANT_DERIVED_COMPLEX_SUGAR_UTILIZATION	PLANT_DERIVED_CELLULOSE|HEMICELLULOSE_DEGRADATION	celJ|eglA|eglS->PGPT0018620	1
PLANT_DERIVED_COMPLEX_SUGAR_UTILIZATION	PLANT_DERIVED_CELLULOSE|HEMICELLULOSE_DEGRADATION	pda|pgdA->PGPT0018645	3
PLANT_DERIVED_COMPLEX_SUGAR_UTILIZATION	PLANT_DERIVED_CELLULOSE|HEMICELLULOSE_DEGRADATION	xynB->PGPT0018665	1
PLANT_DERIVED_COMPLEX_SUGAR_UTILIZATION	PLANT_DERIVED_CELLULOSE|HEMICELLULOSE_DEGRADATION	xynC->PGPT0018640	1
PLANT_DERIVED_COMPLEX_SUGAR_UTILIZATION	PLANT_DERIVED_FRUCTAN|MANNAN_BREAKDOWN	fruA->PGPT0018745	1
PLANT_DERIVED_COMPLEX_SUGAR_UTILIZATION	PLANT_DERIVED_GLUCAN|GLYCAN_BREAKDOWN	lytD|lytB->PGPT0018810	2
PLANT_DERIVED_COMPLEX_SUGAR_UTILIZATION	PLANT_DERIVED_GLUCAN|GLYCAN_BREAKDOWN	nagZ->PGPT0012175	1
PLANT_DERIVED_COMPLEX_SUGAR_UTILIZATION	PLANT_DERIVED_MALTOSE_DEGRADATION	crr->PGPT0014090	1
PLANT_DERIVED_COMPLEX_SUGAR_UTILIZATION	PLANT_DERIVED_MALTOSE_DEGRADATION	glvA->PGPT0014100	1
PLANT_DERIVED_COMPLEX_SUGAR_UTILIZATION	PLANT_DERIVED_MALTOSE_DEGRADATION	glvC|malP|aglA->PGPT0016930	1
PLANT_DERIVED_COMPLEX_SUGAR_UTILIZATION	PLANT_DERIVED_MALTOSE_DEGRADATION	maa|nodL->PGPT0018611	2
PLANT_DERIVED_COMPLEX_SUGAR_UTILIZATION	PLANT_DERIVED_MALTOSE_DEGRADATION	mapA->PGPT0018605	1
PLANT_DERIVED_COMPLEX_SUGAR_UTILIZATION	PLANT_DERIVED_PECTIN_DEGRADATION	pel|plyB->PGPT0018225	1
PLANT_DERIVED_COMPLEX_SUGAR_UTILIZATION	PLANT_DERIVED_PECTIN_DEGRADATION	yesW->PGPT0018715	1
PLANT_DERIVED_COMPLEX_SUGAR_UTILIZATION	PLANT_DERIVED_PECTIN_DEGRADATION	yesX->PGPT0018720	1
PLANT_DERIVED_COMPLEX_SUGAR_UTILIZATION	PLANT_DERIVED_PECTIN_DEGRADATION	yteR|yesR->PGPT0018255	2
PLANT_DERIVED_COMPLEX_SUGAR_UTILIZATION	PLANT_DERIVED_PULLULAN_DEGRADATION	cd|ma|nplT->PGPT0012200	1
PLANT_DERIVED_COMPLEX_SUGAR_UTILIZATION	PLANT_DERIVED_PULLULAN_DEGRADATION	pulA->PGPT0012195	1
PLANT_DERIVED_COMPLEX_SUGAR_UTILIZATION	PLANT_DERIVED_RAFFINOSE|STACHYOSE_DEGRADATION	melA->PGPT0017850	1
PLANT_DERIVED_COMPLEX_SUGAR_UTILIZATION	PLANT_DERIVED_RAFFINOSE|STACHYOSE_DEGRADATION	sacA->PGPT0018815	1
PLANT_DERIVED_COMPLEX_SUGAR_UTILIZATION	PLANT_DERIVED_STARCH|GLYCOGEN_DEGRADATION	amyA|malS->PGPT0018575	1
PLANT_DERIVED_COMPLEX_SUGAR_UTILIZATION	PLANT_DERIVED_STARCH|GLYCOGEN_DEGRADATION	cd|ma|nplT->PGPT0012200	1
PLANT_DERIVED_COMPLEX_SUGAR_UTILIZATION	PLANT_DERIVED_STARCH|GLYCOGEN_DEGRADATION	glgP->PGPT0018545	1
PLANT_DERIVED_COMPLEX_SUGAR_UTILIZATION	PLANT_DERIVED_SUCROSE_METABOLSIM|DEGRADATION	sacA->PGPT0018815	1
PLANT_DERIVED_COMPLEX_SUGAR_UTILIZATION	PLANT_DERIVED_SUCROSE_METABOLSIM|DEGRADATION	sacB->PGPT0013775	1
PLANT_DERIVED_GLYCOSIDE_UTILIZATION	PLANT_DERIVED_BETA-GLYCOSIDE_DEGRADATION	celA|chbB->PGPT0016975	2
PLANT_DERIVED_GLYCOSIDE_UTILIZATION	PLANT_DERIVED_BETA-GLYCOSIDE_DEGRADATION	celB|chbC->PGPT0016970	3
PLANT_DERIVED_GLYCOSIDE_UTILIZATION	PLANT_DERIVED_BETA-GLYCOSIDE_DEGRADATION	celC|chbA->PGPT0016980	2
PLANT_DERIVED_GLYCOSIDE_UTILIZATION	PLANT_DERIVED_BETA-GLYCOSIDE_DEGRADATION	celF|licH|chbF->PGPT0019105	1
PLANT_DERIVED_GLYCOSIDE_UTILIZATION	PLANT_DERIVED_BETA-GLYCOSIDE_DEGRADATION	crr->PGPT0014090	1
PLANT_DERIVED_GLYCOSIDE_UTILIZATION	PLANT_DERIVED_GLYCOSIDE-GLYCOSIDASES|GLYCOSYLHYDROLASES	abnA->PGPT0019090	2
PLANT_DERIVED_GLYCOSIDE_UTILIZATION	PLANT_DERIVED_GLYCOSIDE-GLYCOSIDASES|GLYCOSYLHYDROLASES	amyA|malS->PGPT0018575	1
PLANT_DERIVED_GLYCOSIDE_UTILIZATION	PLANT_DERIVED_GLYCOSIDE-GLYCOSIDASES|GLYCOSYLHYDROLASES	bgaB|lacA->PGPT0017815	1
PLANT_DERIVED_GLYCOSIDE_UTILIZATION	PLANT_DERIVED_GLYCOSIDE-GLYCOSIDASES|GLYCOSYLHYDROLASES	bglA->PGPT0019255	4
PLANT_DERIVED_GLYCOSIDE_UTILIZATION	PLANT_DERIVED_GLYCOSIDE-GLYCOSIDASES|GLYCOSYLHYDROLASES	cd|ma|nplT->PGPT0012200	1
PLANT_DERIVED_GLYCOSIDE_UTILIZATION	PLANT_DERIVED_GLYCOSIDE-GLYCOSIDASES|GLYCOSYLHYDROLASES	celF|licH|chbF->PGPT0019105	1
PLANT_DERIVED_GLYCOSIDE_UTILIZATION	PLANT_DERIVED_GLYCOSIDE-GLYCOSIDASES|GLYCOSYLHYDROLASES	celJ|eglA|eglS->PGPT0018620	1
PLANT_DERIVED_GLYCOSIDE_UTILIZATION	PLANT_DERIVED_GLYCOSIDE-GLYCOSIDASES|GLYCOSYLHYDROLASES	fruA->PGPT0018745	1
PLANT_DERIVED_GLYCOSIDE_UTILIZATION	PLANT_DERIVED_GLYCOSIDE-GLYCOSIDASES|GLYCOSYLHYDROLASES	glvA->PGPT0014100	1
PLANT_DERIVED_GLYCOSIDE_UTILIZATION	PLANT_DERIVED_GLYCOSIDE-GLYCOSIDASES|GLYCOSYLHYDROLASES	lplD->PGPT0018220	1
PLANT_DERIVED_GLYCOSIDE_UTILIZATION	PLANT_DERIVED_GLYCOSIDE-GLYCOSIDASES|GLYCOSYLHYDROLASES	lytD|lytB->PGPT0018810	2
PLANT_DERIVED_GLYCOSIDE_UTILIZATION	PLANT_DERIVED_GLYCOSIDE-GLYCOSIDASES|GLYCOSYLHYDROLASES	malL->PGPT0019145	2
PLANT_DERIVED_GLYCOSIDE_UTILIZATION	PLANT_DERIVED_GLYCOSIDE-GLYCOSIDASES|GLYCOSYLHYDROLASES	melA->PGPT0017850	1
PLANT_DERIVED_GLYCOSIDE_UTILIZATION	PLANT_DERIVED_GLYCOSIDE-GLYCOSIDASES|GLYCOSYLHYDROLASES	nagZ->PGPT0012175	1
PLANT_DERIVED_GLYCOSIDE_UTILIZATION	PLANT_DERIVED_GLYCOSIDE-GLYCOSIDASES|GLYCOSYLHYDROLASES	pulA->PGPT0012195	1
PLANT_DERIVED_GLYCOSIDE_UTILIZATION	PLANT_DERIVED_GLYCOSIDE-GLYCOSIDASES|GLYCOSYLHYDROLASES	sacA->PGPT0018815	1
PLANT_DERIVED_GLYCOSIDE_UTILIZATION	PLANT_DERIVED_GLYCOSIDE-GLYCOSIDASES|GLYCOSYLHYDROLASES	sacC|levB->PGPT0019220	1
PLANT_DERIVED_GLYCOSIDE_UTILIZATION	PLANT_DERIVED_GLYCOSIDE-GLYCOSIDASES|GLYCOSYLHYDROLASES	treC->PGPT0014095	1
PLANT_DERIVED_GLYCOSIDE_UTILIZATION	PLANT_DERIVED_GLYCOSIDE-GLYCOSIDASES|GLYCOSYLHYDROLASES	xynB->PGPT0018665	1
PLANT_DERIVED_GLYCOSIDE_UTILIZATION	PLANT_DERIVED_GLYCOSIDE-GLYCOSIDASES|GLYCOSYLHYDROLASES	xynC->PGPT0018640	1
PLANT_DERIVED_GLYCOSIDE_UTILIZATION	PLANT_DERIVED_GLYCOSIDE-GLYCOSIDASES|GLYCOSYLHYDROLASES	xynD->PGPT0019095	1
PLANT_DERIVED_GLYCOSIDE_UTILIZATION	PLANT_DERIVED_GLYCOSIDE-GLYCOSIDASES|GLYCOSYLHYDROLASES	yteR|yesR->PGPT0018255	2
PLANT_DERIVED_GLYCOSIDE_UTILIZATION	PLANT_DERIVED_GLYCOSIDE_USAGE_REGULATION	licT|bglG->PGPT0014761	4
PLANT_DERIVED_GLYCOSIDE_UTILIZATION	PLANT_DERIVED_GLYCOSIDE_USAGE_REGULATION	paiB|yumE->PGPT0014760	1
PLANT_DERIVED_GLYCOSIDE_UTILIZATION	PLANT_DERIVED_NON-PEPTIDE_CARBON-NITROGEN_BONDS_CLEAVAGE	pda|pgdA->PGPT0018645	3
PLANT_DERIVED_GLYCOSIDE_UTILIZATION	PLANT_DERIVED_NON-PEPTIDE_CARBON-NITROGEN_BONDS_CLEAVAGE	sle1|yocH->PGPT0019120	1
PLANT_DERIVED_GLYCOSIDE_UTILIZATION	PLANT_DERIVED_NON-PEPTIDE_CARBON-NITROGEN_BONDS_CLEAVAGE	xlyAB->PGPT0019115	3
PLANT_DERIVED_LIPID_METABOLISM	PLANT_DERIVED_FATTY_ACID_DEGRADATION	ECHS1->PGPT0021790	1
PLANT_DERIVED_LIPID_METABOLISM	PLANT_DERIVED_FATTY_ACID_DEGRADATION	acd->PGPT0008385	1
PLANT_DERIVED_LIPID_METABOLISM	PLANT_DERIVED_FATTY_ACID_DEGRADATION	aldH|dhaS->PGPT0006875	5
PLANT_DERIVED_LIPID_METABOLISM	PLANT_DERIVED_FATTY_ACID_DEGRADATION	atoA->PGPT0021750	1
PLANT_DERIVED_LIPID_METABOLISM	PLANT_DERIVED_FATTY_ACID_DEGRADATION	atoC->PGPT0021745	1
PLANT_DERIVED_LIPID_METABOLISM	PLANT_DERIVED_FATTY_ACID_DEGRADATION	atoD->PGPT0021755	1
PLANT_DERIVED_LIPID_METABOLISM	PLANT_DERIVED_FATTY_ACID_DEGRADATION	bcd->PGPT0002285	4
PLANT_DERIVED_LIPID_METABOLISM	PLANT_DERIVED_FATTY_ACID_DEGRADATION	cpxB->PGPT0006740	2
PLANT_DERIVED_LIPID_METABOLISM	PLANT_DERIVED_FATTY_ACID_DEGRADATION	fadB->PGPT0008390	1
PLANT_DERIVED_LIPID_METABOLISM	PLANT_DERIVED_FATTY_ACID_DEGRADATION	fadD->PGPT0008380	5
PLANT_DERIVED_LIPID_METABOLISM	PLANT_DERIVED_FATTY_ACID_DEGRADATION	fadN->PGPT0008395	1
PLANT_DERIVED_LIPID_METABOLISM	PLANT_DERIVED_FATTY_ACID_DEGRADATION	frmA|ADH5|adhC->PGPT0006355	1
PLANT_DERIVED_LIPID_METABOLISM	PLANT_DERIVED_FATTY_ACID_DEGRADATION	paaF|echA->PGPT0001860	1
PLANT_DERIVED_LIPID_METABOLISM	PLANT_DERIVED_GLYCEROPHOPSHOLIPID_DEGRADATION	glpA|glpD->PGPT0006775	1
PLANT_DERIVED_LIPID_METABOLISM	PLANT_DERIVED_GLYCEROPHOPSHOLIPID_DEGRADATION	glpQ|ugpQ->PGPT0018470	3
PLANT_DERIVED_NUCLEOSIDE_METABOLISM	PLANT_DERIVED_NUCLEOSIDE_TRANSPORT	TC_CNT|nupX->PGPT0021070	1
PLANT_DERIVED_NUCLEOSIDE_METABOLISM	PLANT_DERIVED_NUCLEOSIDE_TRANSPORT	bmpA->PGPT0021055	1
PLANT_DERIVED_NUCLEOSIDE_METABOLISM	PLANT_DERIVED_NUCLEOSIDE_TRANSPORT	cytR->PGPT0021075	3
PLANT_DERIVED_NUCLEOSIDE_METABOLISM	PLANT_DERIVED_NUCLEOSIDE_TRANSPORT	nucp->PGPT0021065	1
PLANT_DERIVED_NUCLEOSIDE_METABOLISM	PLANT_DERIVED_NUCLEOSIDE_TRANSPORT	pbuE->PGPT0021080	3
PLANT_DERIVED_NUCLEOSIDE_METABOLISM	PLANT_DERIVED_NUCLEOSIDE_TRANSPORT	yxjA|nupG->PGPT0021085	1
PLANT_DERIVED_NUCLEOSIDE_METABOLISM	PLANT_DERIVED_PURINE_DEGRADATION	allB->PGPT0000870	1
PLANT_DERIVED_NUCLEOSIDE_METABOLISM	PLANT_DERIVED_PURINE_DEGRADATION	pucL->PGPT0021110	1
PLANT_DERIVED_NUCLEOSIDE_METABOLISM	PLANT_DERIVED_PURINE_DEGRADATION	uraH|pucM|hiuH->PGPT0021125	1
PLANT_DERIVED_NUCLEOSIDE_METABOLISM	PLANT_DERIVED_PURINE_DEGRADATION	xdhB|pucD->PGPT0007265	1
PLANT_DERIVED_NUCLEOSIDE_METABOLISM	PLANT_DERIVED_PURINE_DEGRADATION	ygeS|xdhA->PGPT0007255	1
PLANT_DERIVED_NUCLEOSIDE_METABOLISM	PLANT_DERIVED_PURINE_METABOLISM	ade->PGPT0021510	2
PLANT_DERIVED_NUCLEOSIDE_METABOLISM	PLANT_DERIVED_PURINE_METABOLISM	adk|AK->PGPT0009040	1
PLANT_DERIVED_NUCLEOSIDE_METABOLISM	PLANT_DERIVED_PURINE_METABOLISM	allC->PGPT0000875	1
PLANT_DERIVED_NUCLEOSIDE_METABOLISM	PLANT_DERIVED_PURINE_METABOLISM	apaH->PGPT0021535	1
PLANT_DERIVED_NUCLEOSIDE_METABOLISM	PLANT_DERIVED_PURINE_METABOLISM	apt->PGPT0021455	1
PLANT_DERIVED_NUCLEOSIDE_METABOLISM	PLANT_DERIVED_PURINE_METABOLISM	cysC->PGPT0002780	2
PLANT_DERIVED_NUCLEOSIDE_METABOLISM	PLANT_DERIVED_PURINE_METABOLISM	deoB->PGPT0017440	1
PLANT_DERIVED_NUCLEOSIDE_METABOLISM	PLANT_DERIVED_PURINE_METABOLISM	dgk->PGPT0021655	1
PLANT_DERIVED_NUCLEOSIDE_METABOLISM	PLANT_DERIVED_PURINE_METABOLISM	gmk->PGPT0021475	1
PLANT_DERIVED_NUCLEOSIDE_METABOLISM	PLANT_DERIVED_PURINE_METABOLISM	guaA->PGPT0021580	1
PLANT_DERIVED_NUCLEOSIDE_METABOLISM	PLANT_DERIVED_PURINE_METABOLISM	guaB->PGPT0021445	3
PLANT_DERIVED_NUCLEOSIDE_METABOLISM	PLANT_DERIVED_PURINE_METABOLISM	guaC->PGPT0021450	1
PLANT_DERIVED_NUCLEOSIDE_METABOLISM	PLANT_DERIVED_PURINE_METABOLISM	hit->PGPT0021690	1
PLANT_DERIVED_NUCLEOSIDE_METABOLISM	PLANT_DERIVED_PURINE_METABOLISM	hprT|hpt->PGPT0007295	1
PLANT_DERIVED_NUCLEOSIDE_METABOLISM	PLANT_DERIVED_PURINE_METABOLISM	hpxW->PGPT0021715	1
PLANT_DERIVED_NUCLEOSIDE_METABOLISM	PLANT_DERIVED_PURINE_METABOLISM	nudF->PGPT0021525	1
PLANT_DERIVED_NUCLEOSIDE_METABOLISM	PLANT_DERIVED_PURINE_METABOLISM	pgm->PGPT0017710	1
PLANT_DERIVED_NUCLEOSIDE_METABOLISM	PLANT_DERIVED_PURINE_METABOLISM	prsA->PGPT0021480	1
PLANT_DERIVED_NUCLEOSIDE_METABOLISM	PLANT_DERIVED_PURINE_METABOLISM	pucG->PGPT0021460	1
PLANT_DERIVED_NUCLEOSIDE_METABOLISM	PLANT_DERIVED_PURINE_METABOLISM	purA->PGPT0020140	1
PLANT_DERIVED_NUCLEOSIDE_METABOLISM	PLANT_DERIVED_PURINE_METABOLISM	purB->PGPT0021555	1
PLANT_DERIVED_NUCLEOSIDE_METABOLISM	PLANT_DERIVED_PURINE_METABOLISM	purC->PGPT0021565	1
PLANT_DERIVED_NUCLEOSIDE_METABOLISM	PLANT_DERIVED_PURINE_METABOLISM	purD->PGPT0021575	1
PLANT_DERIVED_NUCLEOSIDE_METABOLISM	PLANT_DERIVED_PURINE_METABOLISM	purE->PGPT0021545	1
PLANT_DERIVED_NUCLEOSIDE_METABOLISM	PLANT_DERIVED_PURINE_METABOLISM	purF->PGPT0020225	1
PLANT_DERIVED_NUCLEOSIDE_METABOLISM	PLANT_DERIVED_PURINE_METABOLISM	purH->PGPT0008110	1
PLANT_DERIVED_NUCLEOSIDE_METABOLISM	PLANT_DERIVED_PURINE_METABOLISM	purK->PGPT0021550	1
PLANT_DERIVED_NUCLEOSIDE_METABOLISM	PLANT_DERIVED_PURINE_METABOLISM	purL->PGPT0021730	1
PLANT_DERIVED_NUCLEOSIDE_METABOLISM	PLANT_DERIVED_PURINE_METABOLISM	purM->PGPT0021570	1
PLANT_DERIVED_NUCLEOSIDE_METABOLISM	PLANT_DERIVED_PURINE_METABOLISM	purN->PGPT0008095	1
PLANT_DERIVED_NUCLEOSIDE_METABOLISM	PLANT_DERIVED_PURINE_METABOLISM	purQ->PGPT0020220	1
PLANT_DERIVED_NUCLEOSIDE_METABOLISM	PLANT_DERIVED_PURINE_METABOLISM	purS->PGPT0021725	1
PLANT_DERIVED_NUCLEOSIDE_METABOLISM	PLANT_DERIVED_PURINE_METABOLISM	purT->PGPT0008100	1
PLANT_DERIVED_NUCLEOSIDE_METABOLISM	PLANT_DERIVED_PURINE_METABOLISM	pyk->PGPT0002020	1
PLANT_DERIVED_NUCLEOSIDE_METABOLISM	PLANT_DERIVED_PURINE_METABOLISM	sat|met3->PGPT0002410	2
PLANT_DERIVED_NUCLEOSIDE_METABOLISM	PLANT_DERIVED_PURINE_METABOLISM	spoT->PGPT0014310	1
PLANT_DERIVED_NUCLEOSIDE_METABOLISM	PLANT_DERIVED_PURINE_METABOLISM	tilS_hprT->PGPT0021660	1
PLANT_DERIVED_NUCLEOSIDE_METABOLISM	PLANT_DERIVED_PURINE_METABOLISM	ureA->PGPT0000955	1
PLANT_DERIVED_NUCLEOSIDE_METABOLISM	PLANT_DERIVED_PURINE_METABOLISM	ureB->PGPT0000960	1
PLANT_DERIVED_NUCLEOSIDE_METABOLISM	PLANT_DERIVED_PURINE_METABOLISM	ureC->PGPT0000965	1
PLANT_DERIVED_NUCLEOSIDE_METABOLISM	PLANT_DERIVED_PURINE_METABOLISM	xpt->PGPT0007305	1
PLANT_DERIVED_NUCLEOSIDE_METABOLISM	PLANT_DERIVED_PURINE_METABOLISM	ywaC|yjbM->PGPT0014825	2
PLANT_DERIVED_NUCLEOSIDE_METABOLISM	PLANT_DERIVED_PYRIMIDINE_DEGRADATION	UPB1_like|pydC->PGPT0008885	1
PLANT_DERIVED_NUCLEOSIDE_METABOLISM	PLANT_DERIVED_PYRIMIDINE_METABOLISM	carA->PGPT0021155	2
PLANT_DERIVED_NUCLEOSIDE_METABOLISM	PLANT_DERIVED_PYRIMIDINE_METABOLISM	carB->PGPT0021150	2
PLANT_DERIVED_NUCLEOSIDE_METABOLISM	PLANT_DERIVED_PYRIMIDINE_METABOLISM	cdd->PGPT0021360	1
PLANT_DERIVED_NUCLEOSIDE_METABOLISM	PLANT_DERIVED_PYRIMIDINE_METABOLISM	cmk->PGPT0021220	1
PLANT_DERIVED_NUCLEOSIDE_METABOLISM	PLANT_DERIVED_PYRIMIDINE_METABOLISM	comEB|tadA->PGPT0021380	1
PLANT_DERIVED_NUCLEOSIDE_METABOLISM	PLANT_DERIVED_PYRIMIDINE_METABOLISM	dck->PGPT0021370	1
PLANT_DERIVED_NUCLEOSIDE_METABOLISM	PLANT_DERIVED_PYRIMIDINE_METABOLISM	deoD->PGPT0013385	1
PLANT_DERIVED_NUCLEOSIDE_METABOLISM	PLANT_DERIVED_PYRIMIDINE_METABOLISM	dut->PGPT0021355	2
PLANT_DERIVED_NUCLEOSIDE_METABOLISM	PLANT_DERIVED_PYRIMIDINE_METABOLISM	nagD->PGPT0021435	1
PLANT_DERIVED_NUCLEOSIDE_METABOLISM	PLANT_DERIVED_PYRIMIDINE_METABOLISM	ndk->PGPT0021210	1
PLANT_DERIVED_NUCLEOSIDE_METABOLISM	PLANT_DERIVED_PYRIMIDINE_METABOLISM	nrdA|nrdE->PGPT0021340	3
PLANT_DERIVED_NUCLEOSIDE_METABOLISM	PLANT_DERIVED_PYRIMIDINE_METABOLISM	nrdB|nrdF->PGPT0021345	2
PLANT_DERIVED_NUCLEOSIDE_METABOLISM	PLANT_DERIVED_PYRIMIDINE_METABOLISM	nucA|ushA|yhcR|yfkN->PGPT0013395	1
PLANT_DERIVED_NUCLEOSIDE_METABOLISM	PLANT_DERIVED_PYRIMIDINE_METABOLISM	nudG->PGPT0021430	1
PLANT_DERIVED_NUCLEOSIDE_METABOLISM	PLANT_DERIVED_PYRIMIDINE_METABOLISM	pdp|deoA->PGPT0021295	1
PLANT_DERIVED_NUCLEOSIDE_METABOLISM	PLANT_DERIVED_PYRIMIDINE_METABOLISM	punA->PGPT0013380	1
PLANT_DERIVED_NUCLEOSIDE_METABOLISM	PLANT_DERIVED_PYRIMIDINE_METABOLISM	pyrB->PGPT0021160	1
PLANT_DERIVED_NUCLEOSIDE_METABOLISM	PLANT_DERIVED_PYRIMIDINE_METABOLISM	pyrC->PGPT0021145	1
PLANT_DERIVED_NUCLEOSIDE_METABOLISM	PLANT_DERIVED_PYRIMIDINE_METABOLISM	pyrDI->PGPT0021175	1
PLANT_DERIVED_NUCLEOSIDE_METABOLISM	PLANT_DERIVED_PYRIMIDINE_METABOLISM	pyrDII->PGPT0021180	1
PLANT_DERIVED_NUCLEOSIDE_METABOLISM	PLANT_DERIVED_PYRIMIDINE_METABOLISM	pyrE->PGPT0021200	1
PLANT_DERIVED_NUCLEOSIDE_METABOLISM	PLANT_DERIVED_PYRIMIDINE_METABOLISM	pyrF->PGPT0014965	1
PLANT_DERIVED_NUCLEOSIDE_METABOLISM	PLANT_DERIVED_PYRIMIDINE_METABOLISM	pyrG->PGPT0021215	1
PLANT_DERIVED_NUCLEOSIDE_METABOLISM	PLANT_DERIVED_PYRIMIDINE_METABOLISM	pyrH->PGPT0021205	1
PLANT_DERIVED_NUCLEOSIDE_METABOLISM	PLANT_DERIVED_PYRIMIDINE_METABOLISM	tdk->PGPT0021390	1
PLANT_DERIVED_NUCLEOSIDE_METABOLISM	PLANT_DERIVED_PYRIMIDINE_METABOLISM	thyA->PGPT0008145	3
PLANT_DERIVED_NUCLEOSIDE_METABOLISM	PLANT_DERIVED_PYRIMIDINE_METABOLISM	tmk->PGPT0021395	1
PLANT_DERIVED_NUCLEOSIDE_METABOLISM	PLANT_DERIVED_PYRIMIDINE_METABOLISM	udk->PGPT0021230	1
PLANT_DERIVED_NUCLEOSIDE_METABOLISM	PLANT_DERIVED_PYRIMIDINE_METABOLISM	upp->PGPT0021240	1
PLANT_DERIVED_NUCLEOSIDE_METABOLISM	PLANT_DERIVED_PYRIMIDINE_METABOLISM	ydfG->PGPT0021285	1
PLANT_DERIVED_NUCLEOSIDE_METABOLISM	PLANT_DERIVED_PYRIMIDINE_METABOLISM	yfkN->PGPT0013420	1
PLANT_DERIVED_NUCLEOSIDE_METABOLISM	PLANT_DERIVED_PYRIMIDINE_METABOLISM	ymdB->PGPT0021405	1
PLANT_DERIVED_ORGANIC_ACID_TRANSPORT	PLANT_DERIVED_ALDOURONATE_TRANSPORT	lplB->PGPT0017250	2
PLANT_DERIVED_ORGANIC_ACID_TRANSPORT	PLANT_DERIVED_ALDOURONATE_TRANSPORT	lplC->PGPT0017255	2
PLANT_DERIVED_ORGANIC_ACID_TRANSPORT	PLANT_DERIVED_C4-DICARBOXYRATE_TRANSPORT	dctA->PGPT0001450	1
PLANT_DERIVED_ORGANIC_ACID_TRANSPORT	PLANT_DERIVED_C4-DICARBOXYRATE_TRANSPORT	dctP->PGPT0017325	1
PLANT_DERIVED_ORGANIC_ACID_TRANSPORT	PLANT_DERIVED_CITRATE_TRANSPORT	TC_CITMHS|CitMHS_family|citN->PGPT0001500	1
PLANT_DERIVED_ORGANIC_ACID_TRANSPORT	PLANT_DERIVED_CITRATE_TRANSPORT	citS->PGPT0001490	1
PLANT_DERIVED_ORGANIC_ACID_TRANSPORT	PLANT_DERIVED_CITRATE_TRANSPORT	fecB|htsA->PGPT0003800	1
PLANT_DERIVED_ORGANIC_ACID_TRANSPORT	PLANT_DERIVED_CITRATE_TRANSPORT	fecC|htsB->PGPT0003805	1
PLANT_DERIVED_ORGANIC_ACID_TRANSPORT	PLANT_DERIVED_CITRATE_TRANSPORT	fecD|htsC->PGPT0003810	2
PLANT_DERIVED_ORGANIC_ACID_TRANSPORT	PLANT_DERIVED_CITRATE_TRANSPORT	fecE->PGPT0003815	1
PLANT_DERIVED_ORGANIC_ACID_TRANSPORT	PLANT_DERIVED_FORMATE_TRANSPORT	fdhC->PGPT0017240	1
PLANT_DERIVED_ORGANIC_ACID_TRANSPORT	PLANT_DERIVED_FORMATE_TRANSPORT	oxlT->PGPT0017235	2
PLANT_DERIVED_ORGANIC_ACID_TRANSPORT	PLANT_DERIVED_GALACTONATE_TRANSPORT	dgoT->PGPT0002190	2
PLANT_DERIVED_ORGANIC_ACID_TRANSPORT	PLANT_DERIVED_GLUCONATE_TRANSPORT	TC_GNTP->PGPT0001340	1
PLANT_DERIVED_ORGANIC_ACID_TRANSPORT	PLANT_DERIVED_KETO-|OXOGLUTARATE_TRANSPORT	TC_DASS|yflS->PGPT0013960	1
PLANT_DERIVED_ORGANIC_ACID_TRANSPORT	PLANT_DERIVED_KETODEOXYGLUCONATE_TRANSPORT	kdgT->PGPT0017210	1
PLANT_DERIVED_ORGANIC_ACID_TRANSPORT	PLANT_DERIVED_LACTATE_TRANSPORT	lctP->PGPT0001800	2
PLANT_DERIVED_ORGANIC_ACID_TRANSPORT	PLANT_DERIVED_MALATE_TRANSPORT	TC_DASS|yflS->PGPT0013960	1
PLANT_DERIVED_ORGANIC_ACID_TRANSPORT	PLANT_DERIVED_MALATE_TRANSPORT	dctA->PGPT0001450	1
PLANT_DERIVED_ORGANIC_ACID_TRANSPORT	PLANT_DERIVED_MALATE_TRANSPORT	maeN->PGPT0001690	2
PLANT_DERIVED_ORGANIC_ACID_TRANSPORT	PLANT_DERIVED_MALONATE_TRANSPORT	mdcF->PGPT0001720	1
PLANT_DERIVED_ORGANIC_ACID_TRANSPORT	PLANT_DERIVED_OXALATE_TRANSPORT	oxlT->PGPT0017235	2
PLANT_DERIVED_ORGANIC_ACID_TRANSPORT	PLANT_DERIVED_TRICARBOXYLATE_TRANSPORT	tctC->PGPT0017360	1
PLANT_DERIVED_ORGANIC_ACID_UTILIZATION	PLANT_DERIVED_ACETATE_UTILIZATION	acs->PGPT0002265	2
PLANT_DERIVED_ORGANIC_ACID_UTILIZATION	PLANT_DERIVED_ACONITATE_UTILIZATION	acnA->PGPT0001465	1
PLANT_DERIVED_ORGANIC_ACID_UTILIZATION	PLANT_DERIVED_ACONITATE_UTILIZATION	acnB->PGPT0001470	1
PLANT_DERIVED_ORGANIC_ACID_UTILIZATION	PLANT_DERIVED_ASCORBATE_UTILIZATION	araD|ulaF|sgaE|sgbE->PGPT0017420	1
PLANT_DERIVED_ORGANIC_ACID_UTILIZATION	PLANT_DERIVED_ASCORBATE_UTILIZATION	ulaG->PGPT0019580	1
PLANT_DERIVED_ORGANIC_ACID_UTILIZATION	PLANT_DERIVED_CINNAMATE_DEGRDATION	mhpC->PGPT0019765	3
PLANT_DERIVED_ORGANIC_ACID_UTILIZATION	PLANT_DERIVED_CINNAMATE_DEGRDATION	mhpE->PGPT0002050	1
PLANT_DERIVED_ORGANIC_ACID_UTILIZATION	PLANT_DERIVED_CITRATE_SENSING|UTILIZATION	citR->PGPT0019505	2
PLANT_DERIVED_ORGANIC_ACID_UTILIZATION	PLANT_DERIVED_CITRATE_SENSING|UTILIZATION	citS->PGPT0001490	1
PLANT_DERIVED_ORGANIC_ACID_UTILIZATION	PLANT_DERIVED_CITRATE_SENSING|UTILIZATION	icd->PGPT0001170	2
PLANT_DERIVED_ORGANIC_ACID_UTILIZATION	PLANT_DERIVED_FORMATE_UTILIZATION	fdhA->PGPT0019645	2
PLANT_DERIVED_ORGANIC_ACID_UTILIZATION	PLANT_DERIVED_FORMATE_UTILIZATION	fdoG|fdhF|fdwA->PGPT0019635	2
PLANT_DERIVED_ORGANIC_ACID_UTILIZATION	PLANT_DERIVED_FUMARATE_SENSING|UTILIZATION	dcuS->PGPT0019530	1
PLANT_DERIVED_ORGANIC_ACID_UTILIZATION	PLANT_DERIVED_FUMARATE_SENSING|UTILIZATION	fumC->PGPT0001650	1
PLANT_DERIVED_ORGANIC_ACID_UTILIZATION	PLANT_DERIVED_FUMARATE_SENSING|UTILIZATION	sdhA|frdA->PGPT0001605	1
PLANT_DERIVED_ORGANIC_ACID_UTILIZATION	PLANT_DERIVED_FUMARATE_SENSING|UTILIZATION	sdhB|frdB->PGPT0001600	1
PLANT_DERIVED_ORGANIC_ACID_UTILIZATION	PLANT_DERIVED_FUMARATE_SENSING|UTILIZATION	sdhC|frdC->PGPT0001595	1
PLANT_DERIVED_ORGANIC_ACID_UTILIZATION	PLANT_DERIVED_GLUTARATE_UTILIZATION	sucA->PGPT0001530	1
PLANT_DERIVED_ORGANIC_ACID_UTILIZATION	PLANT_DERIVED_GLUTARATE_UTILIZATION	sucB->PGPT0001535	2
PLANT_DERIVED_ORGANIC_ACID_UTILIZATION	PLANT_DERIVED_GlYOXULATE_UTILIZATION	ghrB->PGPT0001310	1
PLANT_DERIVED_ORGANIC_ACID_UTILIZATION	PLANT_DERIVED_INDOLE-3-ACETATE_DEGRADATION	aldH|dhaS->PGPT0006875	5
PLANT_DERIVED_ORGANIC_ACID_UTILIZATION	PLANT_DERIVED_MALATE_UTILIZATION	bshA->PGPT0019565	1
PLANT_DERIVED_ORGANIC_ACID_UTILIZATION	PLANT_DERIVED_MALATE_UTILIZATION	bshB1->PGPT0019570	1
PLANT_DERIVED_ORGANIC_ACID_UTILIZATION	PLANT_DERIVED_MALATE_UTILIZATION	bshB2->PGPT0019575	1
PLANT_DERIVED_ORGANIC_ACID_UTILIZATION	PLANT_DERIVED_MALATE_UTILIZATION	leuB->PGPT0001441	1
PLANT_DERIVED_ORGANIC_ACID_UTILIZATION	PLANT_DERIVED_MALATE_UTILIZATION	leuC->PGPT0001442	1
PLANT_DERIVED_ORGANIC_ACID_UTILIZATION	PLANT_DERIVED_MALATE_UTILIZATION	leuD->PGPT0001443	1
PLANT_DERIVED_ORGANIC_ACID_UTILIZATION	PLANT_DERIVED_MALATE_UTILIZATION	maeA|sfcA|ywkA->PGPT0001350	4
PLANT_DERIVED_ORGANIC_ACID_UTILIZATION	PLANT_DERIVED_MALATE_UTILIZATION	maeN->PGPT0001690	2
PLANT_DERIVED_ORGANIC_ACID_UTILIZATION	PLANT_DERIVED_MALATE_UTILIZATION	malK|yufL->PGPT0019555	2
PLANT_DERIVED_ORGANIC_ACID_UTILIZATION	PLANT_DERIVED_MALATE_UTILIZATION	malR->PGPT0019560	2
PLANT_DERIVED_ORGANIC_ACID_UTILIZATION	PLANT_DERIVED_MALATE_UTILIZATION	mdh->PGPT0001435	1
PLANT_DERIVED_ORGANIC_ACID_UTILIZATION	PLANT_DERIVED_MALATE_UTILIZATION	ttuC|dmlA->PGPT0001905	1
PLANT_DERIVED_ORGANIC_ACID_UTILIZATION	PLANT_DERIVED_NICOTINATE_DEGRADATION	nicR->PGPT0019711	1
PLANT_DERIVED_ORGANIC_ACID_UTILIZATION	PLANT_DERIVED_ORGANIC_ACID_USAGE-TRICARBOXYLIC_ACID_CYCLE	CS|gltA->PGPT0001455	3
PLANT_DERIVED_ORGANIC_ACID_UTILIZATION	PLANT_DERIVED_ORGANIC_ACID_USAGE-TRICARBOXYLIC_ACID_CYCLE	aceF|pdhC->PGPT0001390	2
PLANT_DERIVED_ORGANIC_ACID_UTILIZATION	PLANT_DERIVED_ORGANIC_ACID_USAGE-TRICARBOXYLIC_ACID_CYCLE	acnA->PGPT0001465	1
PLANT_DERIVED_ORGANIC_ACID_UTILIZATION	PLANT_DERIVED_ORGANIC_ACID_USAGE-TRICARBOXYLIC_ACID_CYCLE	acnB->PGPT0001470	1
PLANT_DERIVED_ORGANIC_ACID_UTILIZATION	PLANT_DERIVED_ORGANIC_ACID_USAGE-TRICARBOXYLIC_ACID_CYCLE	frdA->PGPT0001115	2
PLANT_DERIVED_ORGANIC_ACID_UTILIZATION	PLANT_DERIVED_ORGANIC_ACID_USAGE-TRICARBOXYLIC_ACID_CYCLE	fumC->PGPT0001650	1
PLANT_DERIVED_ORGANIC_ACID_UTILIZATION	PLANT_DERIVED_ORGANIC_ACID_USAGE-TRICARBOXYLIC_ACID_CYCLE	icd->PGPT0001170	2
PLANT_DERIVED_ORGANIC_ACID_UTILIZATION	PLANT_DERIVED_ORGANIC_ACID_USAGE-TRICARBOXYLIC_ACID_CYCLE	lpd|pdhD->PGPT0001380	3
PLANT_DERIVED_ORGANIC_ACID_UTILIZATION	PLANT_DERIVED_ORGANIC_ACID_USAGE-TRICARBOXYLIC_ACID_CYCLE	mdh->PGPT0001435	1
PLANT_DERIVED_ORGANIC_ACID_UTILIZATION	PLANT_DERIVED_ORGANIC_ACID_USAGE-TRICARBOXYLIC_ACID_CYCLE	pckA->PGPT0001405	1
PLANT_DERIVED_ORGANIC_ACID_UTILIZATION	PLANT_DERIVED_ORGANIC_ACID_USAGE-TRICARBOXYLIC_ACID_CYCLE	pdhA->PGPT0018025	1
PLANT_DERIVED_ORGANIC_ACID_UTILIZATION	PLANT_DERIVED_ORGANIC_ACID_USAGE-TRICARBOXYLIC_ACID_CYCLE	pdhB->PGPT0019590	1
PLANT_DERIVED_ORGANIC_ACID_UTILIZATION	PLANT_DERIVED_ORGANIC_ACID_USAGE-TRICARBOXYLIC_ACID_CYCLE	pyc->PGPT0001420	1
PLANT_DERIVED_ORGANIC_ACID_UTILIZATION	PLANT_DERIVED_ORGANIC_ACID_USAGE-TRICARBOXYLIC_ACID_CYCLE	sdhA|frdA->PGPT0001605	1
PLANT_DERIVED_ORGANIC_ACID_UTILIZATION	PLANT_DERIVED_ORGANIC_ACID_USAGE-TRICARBOXYLIC_ACID_CYCLE	sdhB|frdB->PGPT0001600	1
PLANT_DERIVED_ORGANIC_ACID_UTILIZATION	PLANT_DERIVED_ORGANIC_ACID_USAGE-TRICARBOXYLIC_ACID_CYCLE	sdhC|frdC->PGPT0001595	1
PLANT_DERIVED_ORGANIC_ACID_UTILIZATION	PLANT_DERIVED_ORGANIC_ACID_USAGE-TRICARBOXYLIC_ACID_CYCLE	sucA->PGPT0001530	1
PLANT_DERIVED_ORGANIC_ACID_UTILIZATION	PLANT_DERIVED_ORGANIC_ACID_USAGE-TRICARBOXYLIC_ACID_CYCLE	sucB->PGPT0001535	2
PLANT_DERIVED_ORGANIC_ACID_UTILIZATION	PLANT_DERIVED_ORGANIC_ACID_USAGE-TRICARBOXYLIC_ACID_CYCLE	sucC->PGPT0019515	1
PLANT_DERIVED_ORGANIC_ACID_UTILIZATION	PLANT_DERIVED_ORGANIC_ACID_USAGE-TRICARBOXYLIC_ACID_CYCLE	sucD->PGPT0001540	1
PLANT_DERIVED_ORGANIC_ACID_UTILIZATION	PLANT_DERIVED_SALICYLIC_ACID_DEGRADATION	bsdA->PGPT0019770	1
PLANT_DERIVED_ORGANIC_ACID_UTILIZATION	PLANT_DERIVED_SALICYLIC_ACID_DEGRADATION	bsdC->PGPT0005435	1
PLANT_DERIVED_ORGANIC_ACID_UTILIZATION	PLANT_DERIVED_SALICYLIC_ACID_DEGRADATION	ubiX|bsdB->PGPT0009565	1
PLANT_DERIVED_ORGANIC_ACID_UTILIZATION	PLANT_DERIVED_SHIKIMATE_DEGRADATION	aroB->PGPT0012875	1
PLANT_DERIVED_ORGANIC_ACID_UTILIZATION	PLANT_DERIVED_SHIKIMATE_DEGRADATION	aroL|aroK->PGPT0012900	1
PLANT_DERIVED_ORGANIC_ACID_UTILIZATION	PLANT_DERIVED_SHIKIMATE_DEGRADATION	yddE->PGPT0012850	1
PLANT_DERIVED_ORGANIC_ACID_UTILIZATION	PLANT_DERIVED_SUCCINATE_UTILIZATION	sdhA|frdA->PGPT0001605	1
PLANT_DERIVED_ORGANIC_ACID_UTILIZATION	PLANT_DERIVED_SUCCINATE_UTILIZATION	sdhB|frdB->PGPT0001600	1
PLANT_DERIVED_ORGANIC_ACID_UTILIZATION	PLANT_DERIVED_SUCCINATE_UTILIZATION	sdhC|frdC->PGPT0001595	1
PLANT_DERIVED_ORGANIC_ACID_UTILIZATION	PLANT_DERIVED_SUCCINATE_UTILIZATION	sucA->PGPT0001530	1
PLANT_DERIVED_ORGANIC_ACID_UTILIZATION	PLANT_DERIVED_SUCCINATE_UTILIZATION	sucC->PGPT0019515	1
PLANT_DERIVED_ORGANIC_ACID_UTILIZATION	PLANT_DERIVED_SUCCINATE_UTILIZATION	sucD->PGPT0001540	1
PLANT_DERIVED_ORGANIC_ACID_UTILIZATION	PLANT_DERIVED_TARTRATE_UTILIZATION	ttuC|dmlA->PGPT0001905	1
PLANT_DERIVED_ORGANIC_ACID_UTILIZATION	PLANT_DERIVED_TAURINE_UTILIZATION	ggt->PGPT0002935	1
PLANT_DERIVED_SUGAR_ACID_UTILIZATION	PLANT_DERIVED_GALACTARATE|GLUCARATE_DEGRADATION	garD->PGPT0018155	1
PLANT_DERIVED_SUGAR_ACID_UTILIZATION	PLANT_DERIVED_GALACTARATE|GLUCARATE_DEGRADATION	garK|glxK->PGPT0018175	1
PLANT_DERIVED_SUGAR_ACID_UTILIZATION	PLANT_DERIVED_GALACTARATE|GLUCARATE_DEGRADATION	garR|glxR->PGPT0018170	2
PLANT_DERIVED_SUGAR_ACID_UTILIZATION	PLANT_DERIVED_GALACTARATE|GLUCARATE_DEGRADATION	gudD->PGPT0018180	1
PLANT_DERIVED_SUGAR_ACID_UTILIZATION	PLANT_DERIVED_GALACTARATE|GLUCARATE_DEGRADATION	kdgD|ycbC->PGPT0018160	1
PLANT_DERIVED_SUGAR_ACID_UTILIZATION	PLANT_DERIVED_GALACTONATE_DEGRADATION	dgoR->PGPT0018085	1
PLANT_DERIVED_SUGAR_ACID_UTILIZATION	PLANT_DERIVED_GALACTONATE_DEGRADATION	kdgK->PGPT0018060	1
PLANT_DERIVED_SUGAR_ACID_UTILIZATION	PLANT_DERIVED_GALACTURONATE|TAGATURONATE|ALTRONATE_DEGRADATION	eda->PGPT0002060	1
PLANT_DERIVED_SUGAR_ACID_UTILIZATION	PLANT_DERIVED_GALACTURONATE|TAGATURONATE|ALTRONATE_DEGRADATION	kdgK->PGPT0018060	1
PLANT_DERIVED_SUGAR_ACID_UTILIZATION	PLANT_DERIVED_GALACTURONATE|TAGATURONATE|ALTRONATE_DEGRADATION	uxaA->PGPT0018305	1
PLANT_DERIVED_SUGAR_ACID_UTILIZATION	PLANT_DERIVED_GALACTURONATE|TAGATURONATE|ALTRONATE_DEGRADATION	uxaB->PGPT0018320	1
PLANT_DERIVED_SUGAR_ACID_UTILIZATION	PLANT_DERIVED_GALACTURONATE|TAGATURONATE|ALTRONATE_DEGRADATION	uxaC->PGPT0018210	1
PLANT_DERIVED_SUGAR_ACID_UTILIZATION	PLANT_DERIVED_GLACTURONATE|GLUCURONATE_DEGRADATION	gci->PGPT0018300	1
PLANT_DERIVED_SUGAR_ACID_UTILIZATION	PLANT_DERIVED_GLACTURONATE|GLUCURONATE_DEGRADATION	kdgD|ycbC->PGPT0018160	1
PLANT_DERIVED_SUGAR_ACID_UTILIZATION	PLANT_DERIVED_GLACTURONATE|GLUCURONATE_DEGRADATION	udh->PGPT0018290	1
PLANT_DERIVED_SUGAR_ACID_UTILIZATION	PLANT_DERIVED_GLUCONATE_METABOLISM	eda->PGPT0002060	1
PLANT_DERIVED_SUGAR_ACID_UTILIZATION	PLANT_DERIVED_GLUCONATE_METABOLISM	gdh|ycdF->PGPT0014705	2
PLANT_DERIVED_SUGAR_ACID_UTILIZATION	PLANT_DERIVED_GLUCONATE_METABOLISM	gnd|gntZ->PGPT0017385	3
PLANT_DERIVED_SUGAR_ACID_UTILIZATION	PLANT_DERIVED_GLUCONATE_METABOLISM	kdgK->PGPT0018060	1
PLANT_DERIVED_SUGAR_ACID_UTILIZATION	PLANT_DERIVED_GLUCONATE_METABOLISM	kduD->PGPT0018065	2
PLANT_DERIVED_SUGAR_ACID_UTILIZATION	PLANT_DERIVED_GLUCONATE_METABOLISM	ykgB|pgl->PGPT0014975	1
PLANT_DERIVED_SUGAR_ACID_UTILIZATION	PLANT_DERIVED_GLUCONATE_METABOLISM	zwf->PGPT0017380	1
PLANT_DERIVED_SUGAR_ACID_UTILIZATION	PLANT_DERIVED_GLUCURONATE_DEGRADATION	uxaC->PGPT0018210	1
PLANT_DERIVED_SUGAR_ACID_UTILIZATION	PLANT_DERIVED_GULONATE_DEGRADATION	araD|ulaF|sgaE|sgbE->PGPT0017420	1
PLANT_DERIVED_SUGAR_ACID_UTILIZATION	PLANT_DERIVED_GULONATE|FRUCTURONATE|MANNONATE_DEGRADATION	uxaC->PGPT0018210	1
PLANT_DERIVED_SUGAR_ACID_UTILIZATION	PLANT_DERIVED_HEXONATE|HEXURONATE|HEXURONIDE_UTILIZATION	exuR->PGPT0018214	1
PLANT_DERIVED_SUGAR_ACID_UTILIZATION	PLANT_DERIVED_HEXONATE|HEXURONATE|HEXURONIDE_UTILIZATION	kdgR->PGPT0018213	1
PLANT_DERIVED_SUGAR_ACID_UTILIZATION	PLANT_DERIVED_LACTATE_DEGRADATION	lldE|ykgE|lutA->PGPT0018090	1
PLANT_DERIVED_SUGAR_ACID_UTILIZATION	PLANT_DERIVED_LACTATE_DEGRADATION	lldF|ykgF|lutB->PGPT0018095	2
PLANT_DERIVED_SUGAR_ACID_UTILIZATION	PLANT_DERIVED_LACTATE_DEGRADATION	lldG|ykgG|lutC->PGPT0018100	1
PLANT_DERIVED_SUGAR_ACID_UTILIZATION	PLANT_DERIVED_LACTATE_DEGRADATION	lldR->PGPT0018120	1
PLANT_DERIVED_SUGAR_ACID_UTILIZATION	PLANT_DERIVED_OLIGOGALACTURONIDE_DEGRADATION	kduD->PGPT0018065	2
PLANT_DERIVED_SUGAR_ACID_UTILIZATION	PLANT_DERIVED_OLIGOGALACTURONIDE_DEGRADATION	kduI->PGPT0018245	1
PLANT_DERIVED_SUGAR_ACID_UTILIZATION	PLANT_DERIVED_OLIGOGALACTURONIDE_DEGRADATION	lplD->PGPT0018220	1
PLANT_DERIVED_SUGAR_ACID_UTILIZATION	PLANT_DERIVED_OLIGOGALACTURONIDE_DEGRADATION	pelC->PGPT0018230	1
PLANT_DERIVED_SUGAR_ACID_UTILIZATION	PLANT_DERIVED_OLIGOGALACTURONIDE_DEGRADATION	pel|plyB->PGPT0018225	1
PLANT_DERIVED_SUGAR_ACID_UTILIZATION	PLANT_DERIVED_OLIGOGALACTURONIDE_DEGRADATION	yteR|yesR->PGPT0018255	2
PLANT_DERIVED_SUGAR_ALCOHOL_UTILIZATION	PLANT_DERIVED_D-ERYTHRULOSE|D-THREITOL_DEGRADATION	rpiB->PGPT0017395	1
PLANT_DERIVED_SUGAR_ALCOHOL_UTILIZATION	PLANT_DERIVED_ERYTHRITOL_DEGRADATION	rpiB->PGPT0017395	1
PLANT_DERIVED_SUGAR_ALCOHOL_UTILIZATION	PLANT_DERIVED_GLYCEROL|GLYCEROPHOSPHODIESTER_METABOLISM|DEGRADATION	glpA|glpD->PGPT0006775	1
PLANT_DERIVED_SUGAR_ALCOHOL_UTILIZATION	PLANT_DERIVED_GLYCEROL|GLYCEROPHOSPHODIESTER_METABOLISM|DEGRADATION	glpK->PGPT0018435	1
PLANT_DERIVED_SUGAR_ALCOHOL_UTILIZATION	PLANT_DERIVED_GLYCEROL|GLYCEROPHOSPHODIESTER_METABOLISM|DEGRADATION	glpQ|ugpQ->PGPT0018470	3
PLANT_DERIVED_SUGAR_ALCOHOL_UTILIZATION	PLANT_DERIVED_INOSITOL_DERIVATE_DEGRADATION	iolB->PGPT0018475	1
PLANT_DERIVED_SUGAR_ALCOHOL_UTILIZATION	PLANT_DERIVED_INOSITOL_DERIVATE_DEGRADATION	iolC->PGPT0018480	1
PLANT_DERIVED_SUGAR_ALCOHOL_UTILIZATION	PLANT_DERIVED_INOSITOL_DERIVATE_DEGRADATION	iolD->PGPT0018485	1
PLANT_DERIVED_SUGAR_ALCOHOL_UTILIZATION	PLANT_DERIVED_INOSITOL_DERIVATE_DEGRADATION	iolI->PGPT0018495	1
PLANT_DERIVED_SUGAR_ALCOHOL_UTILIZATION	PLANT_DERIVED_INOSITOL_DERIVATE_DEGRADATION	iolJ->PGPT0018500	1
PLANT_DERIVED_SUGAR_ALCOHOL_UTILIZATION	PLANT_DERIVED_INOSITOL_DERIVATE_DEGRADATION	iolS->PGPT0018520	2
PLANT_DERIVED_SUGAR_ALCOHOL_UTILIZATION	PLANT_DERIVED_INOSITOL_DERIVATE_DEGRADATION	iolW->PGPT0018530	1
PLANT_DERIVED_SUGAR_ALCOHOL_UTILIZATION	PLANT_DERIVED_INOSITOL_DERIVATE_DEGRADATION	iolX->PGPT0018525	3
PLANT_DERIVED_SUGAR_ALCOHOL_UTILIZATION	PLANT_DERIVED_INOSITOL_DERIVATE_DEGRADATION	mmsA|iolA->PGPT0002295	1
PLANT_DERIVED_SUGAR_ALCOHOL_UTILIZATION	PLANT_DERIVED_INOSITOL_DERIVATE_DEGRADATION	mocC->PGPT0016785	1
PLANT_DERIVED_SUGAR_ALCOHOL_UTILIZATION	PLANT_DERIVED_INOSITOL_DERIVATE_DEGRADATION	mocR->PGPT0016790	4
PLANT_DERIVED_SUGAR_ALCOHOL_UTILIZATION	PLANT_DERIVED_INOSITOL_DERIVATE_DEGRADATION	suhB->PGPT0018535	1
PLANT_DERIVED_SUGAR_ALCOHOL_UTILIZATION	PLANT_DERIVED_MANNITOL_DEGRADATION	mtlA|cmtA->PGPT0016945	1
PLANT_DERIVED_SUGAR_ALCOHOL_UTILIZATION	PLANT_DERIVED_MANNITOL_DEGRADATION	mtlD->PGPT0013700	1
PLANT_DERIVED_TERPENE_UTILIZATION	PLANT_DERIVED_CITRONELLOL-CITRONELLAL-CITRONELLATE_DEGRADATION	atuB|atuG->PGPT0019825	1
PLANT_DERIVED_TERPENE_UTILIZATION	PLANT_DERIVED_CITRONELLOL-CITRONELLAL-CITRONELLATE_DEGRADATION	hmgL->PGPT0008315	1
PLANT_DERIVED_TRIGONELLINE_USAGE	PLANT_DERIVED_TRIGONELLINE_DEGRADATION	gabD->PGPT0001580	1
PLANT_DERIVED_TRIGONELLINE_USAGE	PLANT_DERIVED_TRIGONELLINE_DEGRADATION	tgnR->PGPT0000900	2
SURFACE_ADHESION	OTHER_SURFACE_ADHESION_PROTEINS	yfiQ->PGPT0022170	1
SURFACE_ADHESION	OTHER_SURFACE_ADHESION_PROTEINS	ywsB->PGPT0022161	2
SURFACE_ADHESION	SURFACE_ADHESION-CELLULOSE_METABOLISM	bcsB|celB->PGPT0022280	1
SURFACE_ADHESION	SURFACE_ADHESION-SURFACTIN|LICHENYSIN_PRODUCTiON	srfAA|lchAA->PGPT0009845	2
SURFACE_ADHESION	SURFACE_ADHESION-SURFACTIN|LICHENYSIN_PRODUCTiON	srfAB|lchAB->PGPT0009850	1
SURFACE_ADHESION	SURFACE_ADHESION-SURFACTIN|LICHENYSIN_PRODUCTiON	srfAC|lchAC->PGPT0009840	1
SURFACE_ADHESION	SURFACE_ADHESION-SURFACTIN|LICHENYSIN_PRODUCTiON	srfATE|srfAD|lchAD->PGPT0009855	1
SURFACE_ATTACHMENT-LIPO-|COLANIC_ACID_METABOLISM	SURFACE_ATTACHMENT-CAPSULAR_METABOLISM	TC_GPH|yihO|xynP->PGPT0014410	3
SURFACE_ATTACHMENT-LIPO-|COLANIC_ACID_METABOLISM	SURFACE_ATTACHMENT-COLANIC_ACID_METABOLISM	wcaI->PGPT0023340	1
SURFACE_ATTACHMENT-LIPO-|TEICHOIC_ACID_METABOLISM	SURFACE_ATTACHMENT-LIPOTEICHOIC_ACID_METABOLISM	dltA->PGPT0020055	1
SURFACE_ATTACHMENT-LIPO-|TEICHOIC_ACID_METABOLISM	SURFACE_ATTACHMENT-LIPOTEICHOIC_ACID_METABOLISM	dltB->PGPT0023380	1
SURFACE_ATTACHMENT-LIPO-|TEICHOIC_ACID_METABOLISM	SURFACE_ATTACHMENT-LIPOTEICHOIC_ACID_METABOLISM	dltC->PGPT0020060	1
SURFACE_ATTACHMENT-LIPO-|TEICHOIC_ACID_METABOLISM	SURFACE_ATTACHMENT-LIPOTEICHOIC_ACID_METABOLISM	dltD->PGPT0023385	1
SURFACE_ATTACHMENT-LIPO-|TEICHOIC_ACID_METABOLISM	SURFACE_ATTACHMENT-LIPOTEICHOIC_ACID_METABOLISM	dltE->PGPT0013220	1
SURFACE_ATTACHMENT-LIPO-|TEICHOIC_ACID_METABOLISM	SURFACE_ATTACHMENT-LIPOTEICHOIC_ACID_METABOLISM	ltaS->PGPT0023375	4
SURFACE_ATTACHMENT-LIPO-|TEICHOIC_ACID_METABOLISM	SURFACE_ATTACHMENT-LIPOTEICHOIC_ACID_METABOLISM	ugtP->PGPT0023400	2
SURFACE_ATTACHMENT-LIPO-|TEICHOIC_ACID_METABOLISM	SURFACE_ATTACHMENT-TEICHOIC_ACID_METABOLISM	fmtA->PGPT0023445	2
SURFACE_ATTACHMENT-LIPO-|TEICHOIC_ACID_METABOLISM	SURFACE_ATTACHMENT-TEICHOIC_ACID_METABOLISM	gtaC->PGPT0023460	1
SURFACE_ATTACHMENT-LIPO-|TEICHOIC_ACID_METABOLISM	SURFACE_ATTACHMENT-TEICHOIC_ACID_METABOLISM	tagA|tarA->PGPT0023455	1
SURFACE_ATTACHMENT-LIPO-|TEICHOIC_ACID_METABOLISM	SURFACE_ATTACHMENT-TEICHOIC_ACID_METABOLISM	tagF->PGPT0023450	1
SURFACE_ATTACHMENT-LIPO-|TEICHOIC_ACID_METABOLISM	SURFACE_ATTACHMENT-TEICHOIC_ACID_METABOLISM	tagG->PGPT0023465	1
SURFACE_ATTACHMENT-LIPO-|TEICHOIC_ACID_METABOLISM	SURFACE_ATTACHMENT-TEICHOIC_ACID_METABOLISM	tagH->PGPT0023470	1
SURFACE_ATTACHMENT-LIPO-|TEICHOIC_ACID_METABOLISM	SURFACE_ATTACHMENT-TEICHOIC_ACID_METABOLISM	tagT|tagU|tagV->PGPT0023440	3
SURFACE_ATTACHMENT-LIPO-|TEICHOIC_ACID_METABOLISM	SURFACE_ATTACHMENT-TEICHOIC_ACID_METABOLISM	wecB->PGPT0018905	2
SURFACE_ATTACHMENT-LIPO-|TEICHURONIC_ACID_METABOLISM	SURFACE_ATTACHMENT-TEICHURONIC_ACID_METABOLISM	tuaA->PGPT0015235	1
SURFACE_ATTACHMENT-LIPO-|TEICHURONIC_ACID_METABOLISM	SURFACE_ATTACHMENT-TEICHURONIC_ACID_METABOLISM	tuaC->PGPT0015210	1
SURFACE_ATTACHMENT-LIPO-|TEICHURONIC_ACID_METABOLISM	SURFACE_ATTACHMENT-TEICHURONIC_ACID_METABOLISM	tuaE->PGPT0015215	1
SURFACE_ATTACHMENT-LIPO-|TEICHURONIC_ACID_METABOLISM	SURFACE_ATTACHMENT-TEICHURONIC_ACID_METABOLISM	tuaF->PGPT0015220	1
SURFACE_ATTACHMENT-LIPO-|TEICHURONIC_ACID_METABOLISM	SURFACE_ATTACHMENT-TEICHURONIC_ACID_METABOLISM	tuaG|ggaB->PGPT0015205	1
SURFACE_ATTACHMENT-LIPO-|TEICHURONIC_ACID_METABOLISM	SURFACE_ATTACHMENT-TEICHURONIC_ACID_METABOLISM	tuaH->PGPT0015225	1
SURFACE_ATTACHMENT-LIPO-|TEICHURONIC_ACID_METABOLISM	SURFACE_ATTACHMENT-TEICHURONIC_ACID_METABOLISM	wecA|tagO|rfe->PGPT0015240	1
SURFACE_ATTACHMENT-LIPO-|TEICHURONIC_ACID_METABOLISM	SURFACE_ATTACHMENT-TEICHURONIC_ACID_METABOLISM	yfhO->PGPT0015226	1
SURFACE_ATTACHMENT-LIPO-|TEICHURONIC_ACID_METABOLISM	SURFACE_ATTACHMENT-TEICHURONIC_ACID_TRANSPORT	tuaB->PGPT0015230	1
SURFACE_ATTACHMENT-LPS|LIPID|IVA_METABOLISM	SURFACE_ATTACHMENT-LIPID_A_METABOLISM	lpxG->PGPT0022365	3
SURFACE_ATTACHMENT-LPS|LIPID|IVA_METABOLISM	SURFACE_ATTACHMENT-LPS-GLUCOSAMINE_MODIFICATION	glmU->PGPT0018955	1
SURFACE_ATTACHMENT-LPS|LIPID|IVA_METABOLISM	SURFACE_ATTACHMENT-LPS-GLUCOSE-MANNOSE-FRUCOSE_CONVERSION	manA->PGPT0017860	3
SURFACE_ATTACHMENT-LPS|LIPID|IVA_METABOLISM	SURFACE_ATTACHMENT-LPS-GLUCURONATES_MODIFICATION	ugd|tuaD->PGPT0017855	3
SURFACE_ATTACHMENT-LPS|LIPID|IVA_METABOLISM	SURFACE_ATTACHMENT-LPS-O-ANTIOGEN_BIOSYNTHESIS	csbB|gtrB|yfdH->PGPT0014540	3
SURFACE_ATTACHMENT-LPS|LIPID|IVA_METABOLISM	SURFACE_ATTACHMENT-LPS-O-ANTIOGEN_BIOSYNTHESIS	rfbA|rmlA|rffH->PGPT0022600	1
SURFACE_ATTACHMENT-LPS|LIPID|IVA_METABOLISM	SURFACE_ATTACHMENT-LPS-O-ANTIOGEN_BIOSYNTHESIS	rfbB|rmlB|rffG->PGPT0022625	1
SURFACE_ATTACHMENT-LPS|LIPID|IVA_METABOLISM	SURFACE_ATTACHMENT-LPS-O-ANTIOGEN_BIOSYNTHESIS	wecA|tagO|rfe->PGPT0015240	1
SURFACE_ATTACHMENT-LPS|LIPID|IVA_METABOLISM	SURFACE_ATTACHMENT-LPS-O-ANTIOGEN_BIOSYNTHESIS	wecB->PGPT0018905	2
SURFACE_ATTACHMENT-LPS|LIPID|IVA_METABOLISM	SURFACE_ATTACHMENT-LPS-O-ANTIOGEN_BIOSYNTHESIS	wecC->PGPT0022670	1
SURFACE_ATTACHMENT-LPS|LIPID|IVA_METABOLISM	SURFACE_ATTACHMENT-LPS-PARATOSE|TRYLOSE|ABEQUOSE|ASCARYLOSEMODIFICATION	rfbA|rmlA|rffH->PGPT0022600	1
SURFACE_ATTACHMENT-LPS|LIPID|IVA_METABOLISM	SURFACE_ATTACHMENT-LPS-PARATOSE|TRYLOSE|ABEQUOSE|ASCARYLOSEMODIFICATION	rfbF->PGPT0022605	1
SURFACE_ATTACHMENT-LPS|LIPID|IVA_METABOLISM	SURFACE_ATTACHMENT-LPS-PARATOSE|TRYLOSE|ABEQUOSE|ASCARYLOSEMODIFICATION	yfnG|rfbG->PGPT0019060	1
SURFACE_ATTACHMENT-LPS|LIPID|IVA_METABOLISM	SURFACE_ATTACHMENT-LPS-PSEUDAMINIC_ACID_MODIFICATION	pseB|wbjB->PGPT0018935	1
SURFACE_ATTACHMENT-LPS|LIPID|IVA_METABOLISM	SURFACE_ATTACHMENT-LPS-PUTATIVE_TRYLOSE_MODIFICATION	rfbB|rmlB|rffG->PGPT0022625	1
SURFACE_ATTACHMENT-LPS|LIPID|IVA_METABOLISM	SURFACE_ATTACHMENT-LPS-PUTATIVE_TRYLOSE_MODIFICATION	rfbC|rmlC->PGPT0014300	1
SURFACE_ATTACHMENT-LPS|LIPID|IVA_METABOLISM	SURFACE_ATTACHMENT-LPS-PUTATIVE_TRYLOSE_MODIFICATION	rfbD|rmlD->PGPT0022630	1
SURFACE_ATTACHMENT-LPS|LIPID|IVA_METABOLISM	SURFACE_ATTACHMENT-LPS-SIALIC_ACID_MODIFICATION	spsE->PGPT0025266	1
SURFACE_ATTACHMENT-LPS|LIPID|IVA_METABOLISM	SURFACE_ATTACHMENT-LPS-UDP-GALACTOSE-GLUCURONATE_MODIFICATION	cap1J|wbgU->PGPT0019020	1
SURFACE_ATTACHMENT-LPS|LIPID|IVA_METABOLISM	SURFACE_ATTACHMENT-LPS_CORE_OLIGOSACCHARIDES_METABOLISM	waaO|rfaI->PGPT0022540	1
SURFACE_ATTACHMENT-LPS|LIPID|IVA_METABOLISM	SURFACE_ATTACHMENT-LPS_D_GALACTOFURANOSE_MODIFICATION	galT->PGPT0017835	1
SURFACE_ATTACHMENT-LPS|LIPID|IVA_METABOLISM	SURFACE_ATTACHMENT-LPS_D_GALACTOSAMINURONIC_ACID_MODIFICATION	wbpP->PGPT0018910	1
SURFACE_ATTACHMENT-LPS|LIPID|IVA_METABOLISM	SURFACE_ATTACHMENT-LPS_D_MANNOSAMINURONIC_ACID_MODIFICATION	wecB->PGPT0018905	2
SURFACE_ATTACHMENT-LPS|LIPID|IVA_METABOLISM	SURFACE_ATTACHMENT-LPS_D_MANNOSAMINURONIC_ACID_MODIFICATION	wecC->PGPT0022670	1
SURFACE_ATTACHMENT-LPS|LIPID|IVA_METABOLISM	SURFACE_ATTACHMENT-LPS_D_QuiNAc_MODIFICATION	wbpM->PGPT0022960	1
COLONIZATION-GLYCOGEN_METABOLISM	COLONIZATION-GLYCOGEN_BIOSYNTHESIS	glgA->PGPT0025880	1
COLONIZATION-GLYCOGEN_METABOLISM	COLONIZATION-GLYCOGEN_BIOSYNTHESIS	glgC->PGPT0025885	2
COLONIZATION-GLYCOGEN_METABOLISM	COLONIZATION-GLYCOGEN_BIOSYNTHESIS	glgP->PGPT0018545	1
COLONIZATION-GLYCOGEN_METABOLISM	COLONIZATION-GLYCOGEN_BIOSYNTHESIS	yqgM->PGPT0018547	1
COLONIZATION-HOST_INVASION_FACTORS	HOST_INVASION-HOST_INFECTION_MEDIATOR	miaA|ipt->PGPT0007210	1
COLONIZATION-HOST_INVASION_FACTORS	HOST_INVASION-HOST_INFECTION_MEDIATOR	typA|bipA->PGPT0023720	1
COLONIZATION-HOST_INVASION_FACTORS	HOST_INVASION-HOST_INFECTION_MEDIATOR	yajQ->PGPT0012210	1
COLONIZATION-HOST_INVASION_FACTORS	HOST_INVASION-SAM|QUEUOSINE|LIPID_METABOLISM	queA->PGPT0023660	1
ROOT_COLONIZATION-VITAMIN_B3|NIACIN_METABOLISM	ROOT_COLONIZATION-VITAMIN_B3|NIACIN_BIOSYNTHESIS	deoD->PGPT0013385	1
ROOT_COLONIZATION-VITAMIN_B3|NIACIN_METABOLISM	ROOT_COLONIZATION-VITAMIN_B3|NIACIN_BIOSYNTHESIS	nadA->PGPT0013365	1
ROOT_COLONIZATION-VITAMIN_B3|NIACIN_METABOLISM	ROOT_COLONIZATION-VITAMIN_B3|NIACIN_BIOSYNTHESIS	nadB->PGPT0013355	1
ROOT_COLONIZATION-VITAMIN_B3|NIACIN_METABOLISM	ROOT_COLONIZATION-VITAMIN_B3|NIACIN_BIOSYNTHESIS	nadC->PGPT0013370	1
ROOT_COLONIZATION-VITAMIN_B3|NIACIN_METABOLISM	ROOT_COLONIZATION-VITAMIN_B3|NIACIN_BIOSYNTHESIS	nadD->PGPT0013435	2
ROOT_COLONIZATION-VITAMIN_B3|NIACIN_METABOLISM	ROOT_COLONIZATION-VITAMIN_B3|NIACIN_BIOSYNTHESIS	nadE->PGPT0013445	1
ROOT_COLONIZATION-VITAMIN_B3|NIACIN_METABOLISM	ROOT_COLONIZATION-VITAMIN_B3|NIACIN_BIOSYNTHESIS	npdA->PGPT0013485	1
ROOT_COLONIZATION-VITAMIN_B3|NIACIN_METABOLISM	ROOT_COLONIZATION-VITAMIN_B3|NIACIN_BIOSYNTHESIS	nucA|ushA|yhcR|yfkN->PGPT0013395	1
ROOT_COLONIZATION-VITAMIN_B3|NIACIN_METABOLISM	ROOT_COLONIZATION-VITAMIN_B3|NIACIN_BIOSYNTHESIS	pncA->PGPT0013470	2
ROOT_COLONIZATION-VITAMIN_B3|NIACIN_METABOLISM	ROOT_COLONIZATION-VITAMIN_B3|NIACIN_BIOSYNTHESIS	pncB->PGPT0013375	1
ROOT_COLONIZATION-VITAMIN_B3|NIACIN_METABOLISM	ROOT_COLONIZATION-VITAMIN_B3|NIACIN_BIOSYNTHESIS	pncC->PGPT0013455	1
ROOT_COLONIZATION-VITAMIN_B3|NIACIN_METABOLISM	ROOT_COLONIZATION-VITAMIN_B3|NIACIN_BIOSYNTHESIS	punA->PGPT0013380	1
ROOT_COLONIZATION-VITAMIN_B3|NIACIN_METABOLISM	ROOT_COLONIZATION-VITAMIN_B3|NIACIN_BIOSYNTHESIS	yfkN->PGPT0013420	1
ROOT_COLONIZATION-VITAMIN_B7|BIOTIN_METABOLISM	ROOT_COLONIZATION-VITAMIN_B7|BIOTIN_BIOSYNTHESIS	accA->PGPT0001695	1
ROOT_COLONIZATION-VITAMIN_B7|BIOTIN_METABOLISM	ROOT_COLONIZATION-VITAMIN_B7|BIOTIN_BIOSYNTHESIS	accB|bccP->PGPT0001700	2
ROOT_COLONIZATION-VITAMIN_B7|BIOTIN_METABOLISM	ROOT_COLONIZATION-VITAMIN_B7|BIOTIN_BIOSYNTHESIS	bioA|bioK->PGPT0022110	1
ROOT_COLONIZATION-VITAMIN_B7|BIOTIN_METABOLISM	ROOT_COLONIZATION-VITAMIN_B7|BIOTIN_BIOSYNTHESIS	bioB->PGPT0022120	1
ROOT_COLONIZATION-VITAMIN_B7|BIOTIN_METABOLISM	ROOT_COLONIZATION-VITAMIN_B7|BIOTIN_BIOSYNTHESIS	bioF->PGPT0022095	1
ROOT_COLONIZATION-VITAMIN_B7|BIOTIN_METABOLISM	ROOT_COLONIZATION-VITAMIN_B7|BIOTIN_BIOSYNTHESIS	bioI|CYP107H->PGPT0022085	2
ROOT_COLONIZATION-VITAMIN_B7|BIOTIN_METABOLISM	ROOT_COLONIZATION-VITAMIN_B7|BIOTIN_BIOSYNTHESIS	bioW->PGPT0022090	2
ROOT_COLONIZATION-VITAMIN_B7|BIOTIN_METABOLISM	ROOT_COLONIZATION-VITAMIN_B7|BIOTIN_BIOSYNTHESIS	birA|bpr->PGPT0022055	1
ROOT_COLONIZATION-VITAMIN_B7|BIOTIN_METABOLISM	ROOT_COLONIZATION-VITAMIN_B7|BIOTIN_BIOSYNTHESIS	fabB->PGPT0013310	1
ROOT_COLONIZATION-VITAMIN_B7|BIOTIN_METABOLISM	ROOT_COLONIZATION-VITAMIN_B7|BIOTIN_BIOSYNTHESIS	fabF->PGPT0008360	2
ROOT_COLONIZATION-VITAMIN_B7|BIOTIN_METABOLISM	ROOT_COLONIZATION-VITAMIN_B7|BIOTIN_BIOSYNTHESIS	fabH->PGPT0008355	2
ROOT_COLONIZATION-VITAMIN_B7|BIOTIN_METABOLISM	ROOT_COLONIZATION-VITAMIN_B7|BIOTIN_BIOSYNTHESIS	fabI->PGPT0008370	1
ROOT_COLONIZATION-VITAMIN_B7|BIOTIN_METABOLISM	ROOT_COLONIZATION-VITAMIN_B7|BIOTIN_BIOSYNTHESIS	fabZ->PGPT0008365	2
ROOT_COLONIZATION-VITAMIN_B7|BIOTIN_METABOLISM	ROOT_COLONIZATION-VITAMIN_B7|BIOTIN_BIOSYNTHESIS	fadD->PGPT0008380	5
ROOT_COLONIZATION-VITAMIN_B7|BIOTIN_METABOLISM	ROOT_COLONIZATION-VITAMIN_B7|BIOTIN_BIOSYNTHESIS	ymfI|fabG|efpI->PGPT0003180	10
ROOT_COLONIZATION-VITAMIN_B7|BIOTIN_METABOLISM	ROOT_COLONIZATION-VITAMIN_B7|BIOTIN_TRANSPORT	bioY->PGPT0022050	2
ROOT_COLONIZATION_BY_NODULATION	ROOT_NODULATION_GLYCEROL_TRANSPORT	glpT->PGPT0016821	1
ROOT_COLONIZATION_BY_NODULATION	ROOT_NODULATION_METABOLISM	glmS|nodM->PGPT0017630	1
ROOT_COLONIZATION_BY_NODULATION	ROOT_NODULATION_METABOLISM	maa|nodL->PGPT0018611	2
ROOT_COLONIZATION_BY_NODULATION	ROOT_NODULE_REGULATION	glpA|glpD->PGPT0006775	1
ROOT_COLONIZATION_BY_NODULATION	ROOT_NODULE_REGULATION	glpK->PGPT0018435	1
ROOT_COLONIZATION_BY_NODULATION	ROOT_NODULE_REGULATION	nodX->PGPT0022030	1
ROOT_COLONIZATION_FACILITATING_PROTEIN	ROOT_COLONIZATION-LEVAN_METABOLISM	sacB->PGPT0013775	1
ROOT_COLONIZATION_FACILITATING_PROTEIN	ROOT_COLONIZATION-SITE-SPECIFIC_RECOMBINATION	xerC->PGPT0021995	1
ROOT_COLONIZATION_FACILITATING_PROTEIN	ROOT_COLONIZATION-SITE-SPECIFIC_RECOMBINATION	xerD->PGPT0022000	6
ROOT_COLONIZATION_FACILITATING_PROTEIN	ROOT_COLONIZATION-ZINK_TRANSPORT_LIPOPROTEIN	znuA->PGPT0004220	1
ROOT_COLONIZATION_FACILITATING_PROTEIN	SESSILE_ROOT_COLONIZATION	abrB->PGPT0014790	2
ROOT_COLONIZATION_FACILITATING_PROTEIN	SESSILE_ROOT_COLONIZATION	codY->PGPT0016270	1
CE-BACTERIAL_FITNESS-ADAPTIVE_MUTATION	CE-BACTERIAL_FITNESS-ENVIRONMENT-INDUCIBLE_DNA_POLYMERASES	dinB->PGPT0014881	2
CE-BACTERIAL_FITNESS-ADAPTIVE_MUTATION	CE-BACTERIAL_FITNESS-ENVIRONMENT-INDUCIBLE_DNA_POLYMERASES	umuC->PGPT0014882	1
CE-BACTERIAL_FITNESS-ENERGY_METABOLISM	CE-BACTERIAL_FITNESS-AEROBIC_RESPIRATION|OXIDATIVE_PHOSPHORYLATION	cydA->PGPT0026700	2
CE-BACTERIAL_FITNESS-ENERGY_METABOLISM	CE-BACTERIAL_FITNESS-AEROBIC_RESPIRATION|OXIDATIVE_PHOSPHORYLATION	cydB->PGPT0026705	2
CE-BACTERIAL_FITNESS-ENERGY_METABOLISM	CE-BACTERIAL_FITNESS-AEROBIC_RESPIRATION|OXIDATIVE_PHOSPHORYLATION	ndh->PGPT0004020	3
CE-BACTERIAL_FITNESS-ENERGY_METABOLISM	CE-BACTERIAL_FITNESS-AEROBIC_RESPIRATION|OXIDATIVE_PHOSPHORYLATION	ndhB->PGPT0026715	1
CE-BACTERIAL_FITNESS-ENERGY_METABOLISM	CE-BACTERIAL_FITNESS-AEROBIC_RESPIRATION|OXIDATIVE_PHOSPHORYLATION	ndhF->PGPT0026735	1
CE-BACTERIAL_FITNESS-ENERGY_METABOLISM	CE-BACTERIAL_FITNESS-OXYGEN_AVAILABILITY_SIGNALLING	rpoS->PGPT0014685	1
CE-BACTERIAL_FITNESS-ENVIROMENTAL_SURRIVAL	CE-BACTERIAL_FITNESS-ENVIRONMENTAL_SURRIVAL-GLYCOGEN_BIOSYNTHESIS	glgA->PGPT0025880	1
CE-BACTERIAL_FITNESS-ENVIROMENTAL_SURRIVAL	CE-BACTERIAL_FITNESS-ENVIRONMENTAL_SURRIVAL-GLYCOGEN_BIOSYNTHESIS	glgC->PGPT0025885	2
CE-BACTERIAL_FITNESS-ENVIROMENTAL_SURRIVAL	CE-BACTERIAL_FITNESS-ENVIRONMENTAL_SURRIVAL-GLYCOGEN_BIOSYNTHESIS	glgP->PGPT0018545	1
CE-BACTERIAL_FITNESS-ENVIROMENTAL_SURRIVAL	CE-BACTERIAL_FITNESS-ENVIRONMENTAL_SURRIVAL-GLYCOGEN_BIOSYNTHESIS	yqgM->PGPT0018547	1
CE-BACTERIAL_FITNESS-MOBILE_ELEMENTS	CE-BACTERIAL_FITNESS-INTEGRASES|RECOMBINASES	xerC->PGPT0021995	1
CE-BACTERIAL_FITNESS-MOBILE_ELEMENTS	CE-BACTERIAL_FITNESS-INTEGRASES|RECOMBINASES	xerD->PGPT0022000	6
CE-BACTERIAL_FITNESS-MOBILE_ELEMENTS	CE-BACTERIAL_FITNESS-TRANSPOSASES	truncated_tnp->PGPT0030640	2
CE-BACTERIAL_FITNESS-MULTIDRUG_RESISTANCE	CE-BACTERIAL_FITNESS-MULTIDRUG-CELL_WALL-ACTIVE_ANTIBIOTIC_RESISTANCE	liaF->PGPT0028815	1
CE-BACTERIAL_FITNESS-MULTIDRUG_RESISTANCE	CE-BACTERIAL_FITNESS-MULTIDRUG-CELL_WALL-ACTIVE_ANTIBIOTIC_RESISTANCE	liaG->PGPT0028810	2
CE-BACTERIAL_FITNESS-MULTIDRUG_RESISTANCE	CE-BACTERIAL_FITNESS-MULTIDRUG-CELL_WALL-ACTIVE_ANTIBIOTIC_RESISTANCE	liaR->PGPT0014870	3
CE-BACTERIAL_FITNESS-MULTIDRUG_RESISTANCE	CE-BACTERIAL_FITNESS-MULTIDRUG-CELL_WALL-ACTIVE_ANTIBIOTIC_RESISTANCE	liaS->PGPT0014865	1
CE-BACTERIAL_FITNESS-MULTIDRUG_RESISTANCE	CE-BACTERIAL_FITNESS-MULTIDRUG_TRANSPORT-EFFLUX_PUMP_AbcA	abcA|bmrA->PGPT0028965	2
CE-BACTERIAL_FITNESS-MULTIDRUG_RESISTANCE	CE-BACTERIAL_FITNESS-MULTIDRUG_TRANSPORT-EFFLUX_PUMP_AbcA	norG->PGPT0028960	3
CE-BACTERIAL_FITNESS-MULTIDRUG_RESISTANCE	CE-BACTERIAL_FITNESS-MULTIDRUG_TRANSPORT-EFFLUX_PUMP_AcrEF-TolC	acrR1->PGPT0014365	1
CE-BACTERIAL_FITNESS-MULTIDRUG_RESISTANCE	CE-BACTERIAL_FITNESS-MULTIDRUG_TRANSPORT-EFFLUX_PUMP_MepA	mepA->PGPT0028985	2
CE-BACTERIAL_FITNESS-MULTIDRUG_RESISTANCE	CE-BACTERIAL_FITNESS-MULTIDRUG_TRANSPORT-EFFLUX_PUMP_MexAB-OprM	acrA|lir|mtcA|mexA|adeI|smeD|mtrC|cmeA->PGPT0003275	1
CE-BACTERIAL_FITNESS-MULTIDRUG_RESISTANCE	CE-BACTERIAL_FITNESS-MULTIDRUG_TRANSPORT-EFFLUX_PUMP_MexAB-OprM	acrR|smeT->PGPT0003255	2
CE-BACTERIAL_FITNESS-MULTIDRUG_RESISTANCE	CE-BACTERIAL_FITNESS-MULTIDRUG_TRANSPORT-EFFLUX_PUMP_MexJK-OprM	mexL->PGPT0028895	1
CE-BACTERIAL_FITNESS-MULTIDRUG_RESISTANCE	CE-BACTERIAL_FITNESS-MULTIDRUG_TRANSPORT-EFFLUX_PUMP_MexPQ-OpmE	cueR->PGPT0004135	3
CE-BACTERIAL_FITNESS-MULTIDRUG_RESISTANCE	CE-BACTERIAL_FITNESS-MULTIDRUG_TRANSPORT-EFFLUX_PUMP_NorB	norG->PGPT0028960	3
CE-BACTERIAL_FITNESS-MULTIDRUG_RESISTANCE	CE-BACTERIAL_FITNESS-MULTIDRUG_TRANSPORT-EFFLUX_PUMP_QacA	smvA|qacA|lfrA->PGPT0028045	2
CE-BACTERIAL_FITNESS-MULTIDRUG_RESISTANCE	CE-BACTERIAL_FITNESS-MULTIPLE_ANTIBIOTIC_RESISTANCE	cecR|ybiH->PGPT0029255	1
CE-BACTERIAL_FITNESS-MULTIDRUG_RESISTANCE	CE-BACTERIAL_FITNESS-MULTIPLE_ANTIBIOTIC_RESISTANCE	marR->PGPT0029244	1
CE-BACTERIAL_FITNESS-MULTIDRUG_RESISTANCE	CE-BACTERIAL_FITNESS-MULTUDRUG_RELATED_REGULATION	bmrR->PGPT0003907	4
CE-BACTERIAL_FITNESS-MULTIDRUG_RESISTANCE	CE-BACTERIAL_FITNESS-MULTUDRUG_RELATED_REGULATION	bmrU->PGPT0014657	1
CE-BACTERIAL_FITNESS-MULTIDRUG_RESISTANCE	CE-BACTERIAL_FITNESS-MULTUDRUG_RELATED_REGULATION	rarD->PGPT0003906	2
CE-BACTERIAL_FITNESS-MULTIDRUG_RESISTANCE	CE-BACTERIAL_FITNESS-OTHER_MULTIDRUG_EFFLUX_GENES	TC_MATE|norM|mdtK|dinF->PGPT0029115	3
CE-BACTERIAL_FITNESS-MULTIDRUG_RESISTANCE	CE-BACTERIAL_FITNESS-OTHER_MULTIDRUG_EFFLUX_GENES	TC_SMR3->PGPT0029120	1
CE-BACTERIAL_FITNESS-MULTIDRUG_RESISTANCE	CE-BACTERIAL_FITNESS-OTHER_MULTIDRUG_EFFLUX_GENES	bcr|tcaB->PGPT0029005	2
CE-BACTERIAL_FITNESS-MULTIDRUG_RESISTANCE	CE-BACTERIAL_FITNESS-OTHER_MULTIDRUG_EFFLUX_GENES	blt->PGPT0003185	2
CE-BACTERIAL_FITNESS-MULTIDRUG_RESISTANCE	CE-BACTERIAL_FITNESS-OTHER_MULTIDRUG_EFFLUX_GENES	bmr->PGPT0003190	1
CE-BACTERIAL_FITNESS-MULTIDRUG_RESISTANCE	CE-BACTERIAL_FITNESS-OTHER_MULTIDRUG_EFFLUX_GENES	ebrA->PGPT0029015	1
CE-BACTERIAL_FITNESS-MULTIDRUG_RESISTANCE	CE-BACTERIAL_FITNESS-OTHER_MULTIDRUG_EFFLUX_GENES	ebrB->PGPT0029020	1
CE-BACTERIAL_FITNESS-MULTIDRUG_RESISTANCE	CE-BACTERIAL_FITNESS-OTHER_MULTIDRUG_EFFLUX_GENES	efrA->PGPT0029025	1
CE-BACTERIAL_FITNESS-MULTIDRUG_RESISTANCE	CE-BACTERIAL_FITNESS-OTHER_MULTIDRUG_EFFLUX_GENES	efrB->PGPT0029030	2
CE-BACTERIAL_FITNESS-MULTIDRUG_RESISTANCE	CE-BACTERIAL_FITNESS-OTHER_MULTIDRUG_EFFLUX_GENES	emrB->PGPT0029220	2
CE-BACTERIAL_FITNESS-MULTIDRUG_RESISTANCE	CE-BACTERIAL_FITNESS-OTHER_MULTIDRUG_EFFLUX_GENES	lmrB->PGPT0028570	2
CE-BACTERIAL_FITNESS-MULTIDRUG_RESISTANCE	CE-BACTERIAL_FITNESS-OTHER_MULTIDRUG_EFFLUX_GENES	lmrP->PGPT0028575	1
CE-BACTERIAL_FITNESS-MULTIDRUG_RESISTANCE	CE-BACTERIAL_FITNESS-OTHER_MULTIDRUG_EFFLUX_GENES	mdeA->PGPT0029035	1
CE-BACTERIAL_FITNESS-MULTIDRUG_RESISTANCE	CE-BACTERIAL_FITNESS-OTHER_MULTIDRUG_EFFLUX_GENES	mdlA|smdA->PGPT0029040	5
CE-BACTERIAL_FITNESS-MULTIDRUG_RESISTANCE	CE-BACTERIAL_FITNESS-OTHER_MULTIDRUG_EFFLUX_GENES	mdlB|smdB->PGPT0029045	2
CE-BACTERIAL_FITNESS-MULTIDRUG_RESISTANCE	CE-BACTERIAL_FITNESS-OTHER_MULTIDRUG_EFFLUX_GENES	mdtG->PGPT0029185	4
CE-BACTERIAL_FITNESS-MULTIDRUG_RESISTANCE	CE-BACTERIAL_FITNESS-OTHER_MULTIDRUG_EFFLUX_GENES	mdtH->PGPT0029190	1
CE-BACTERIAL_FITNESS-MULTIDRUG_RESISTANCE	CE-BACTERIAL_FITNESS-OTHER_MULTIDRUG_EFFLUX_GENES	mta|ywnD->PGPT0003175	1
CE-BACTERIAL_FITNESS-MULTIDRUG_RESISTANCE	CE-BACTERIAL_FITNESS-OTHER_MULTIDRUG_EFFLUX_GENES	ydhP->PGPT0028991	1
CE-BACTERIAL_FITNESS-MULTIDRUG_RESISTANCE	CE-BACTERIAL_FITNESS-OTHER_MULTIDRUG_EFFLUX_GENES	ykkC->PGPT0029165	2
CE-BACTERIAL_FITNESS-MULTIDRUG_RESISTANCE	CE-BACTERIAL_FITNESS-OTHER_MULTIDRUG_EFFLUX_GENES	ymfE->PGPT0003580	3
CE-BACTERIAL_FITNESS-MULTIDRUG_RESISTANCE	CE-BACTERIAL_FITNESS-RESISTANCE_TO_TOXIC_AMINOACYL_NUCLEOTIDES-1	aaaT->PGPT0020290	2
CE-BACTERIAL_FITNESS-PHAGE_DEFENSE_SYSTEM	CE-BACTERIAL_FITNESS-PHAGE_EXCLUSION	mcp|tlpC|tlpA|dcrA->PGPT0015710	9
CE-BACTERIAL_FITNESS-PHAGE_DEFENSE_SYSTEM	CE-BACTERIAL_FITNESS-PHAGE_SHOCK_PROTEINS	toxin_pspC->PGPT0027520	1
CE-BACTERIAL_FITNESS-RESISTANCE_TO_ANTIMICROBIAL|TOXIC_COMPOUNDS	CE-BACTERIAL_FITNESS-3-NITROPROPIONATE|3-NPA_RESISTANCE	ncd2|npd|pnoA->PGPT0006800	1
CE-BACTERIAL_FITNESS-RESISTANCE_TO_ANTIMICROBIAL|TOXIC_COMPOUNDS	CE-BACTERIAL_FITNESS-3-PHENYLPROPIONIC_ACID	hcaT->PGPT0028051	1
CE-BACTERIAL_FITNESS-RESISTANCE_TO_ANTIMICROBIAL|TOXIC_COMPOUNDS	CE-BACTERIAL_FITNESS-3-PHENYLPROPIONIC_ACID|CINNAMIC_ACID_RESISTANCE	mhpC->PGPT0019765	3
CE-BACTERIAL_FITNESS-RESISTANCE_TO_ANTIMICROBIAL|TOXIC_COMPOUNDS	CE-BACTERIAL_FITNESS-3-PHENYLPROPIONIC_ACID|CINNAMIC_ACID_RESISTANCE	mhpE->PGPT0002050	1
CE-BACTERIAL_FITNESS-RESISTANCE_TO_ANTIMICROBIAL|TOXIC_COMPOUNDS	CE-BACTERIAL_FITNESS-5-NITROIMIDAZOLE_ANTIBIOTIC_RESISTANCE-AZOMYZIN	nimD->PGPT0028780	1
CE-BACTERIAL_FITNESS-RESISTANCE_TO_ANTIMICROBIAL|TOXIC_COMPOUNDS	CE-BACTERIAL_FITNESS-AMINOGLYCOSIDES_RESISTANCE-STREPTOMYCIN|KANAMYCIN|AMIKACIN	aac6_I->PGPT0028630	1
CE-BACTERIAL_FITNESS-RESISTANCE_TO_ANTIMICROBIAL|TOXIC_COMPOUNDS	CE-BACTERIAL_FITNESS-ANTIMICROBIAL_COMPUND_RESSITANCE-ACETOIN|2|3-BUTANEDIOL_SYNTHESIS	aceF|pdhC->PGPT0001390	2
CE-BACTERIAL_FITNESS-RESISTANCE_TO_ANTIMICROBIAL|TOXIC_COMPOUNDS	CE-BACTERIAL_FITNESS-ANTIMICROBIAL_COMPUND_RESSITANCE-ACETOIN|2|3-BUTANEDIOL_SYNTHESIS	acoA->PGPT0008230	1
CE-BACTERIAL_FITNESS-RESISTANCE_TO_ANTIMICROBIAL|TOXIC_COMPOUNDS	CE-BACTERIAL_FITNESS-ANTIMICROBIAL_COMPUND_RESSITANCE-ACETOIN|2|3-BUTANEDIOL_SYNTHESIS	acoB->PGPT0008235	1
CE-BACTERIAL_FITNESS-RESISTANCE_TO_ANTIMICROBIAL|TOXIC_COMPOUNDS	CE-BACTERIAL_FITNESS-ANTIMICROBIAL_COMPUND_RESSITANCE-ACETOIN|2|3-BUTANEDIOL_SYNTHESIS	acoR->PGPT0001030	3
CE-BACTERIAL_FITNESS-RESISTANCE_TO_ANTIMICROBIAL|TOXIC_COMPOUNDS	CE-BACTERIAL_FITNESS-ANTIMICROBIAL_COMPUND_RESSITANCE-ACETOIN|2|3-BUTANEDIOL_SYNTHESIS	acuA->PGPT0008215	1
CE-BACTERIAL_FITNESS-RESISTANCE_TO_ANTIMICROBIAL|TOXIC_COMPOUNDS	CE-BACTERIAL_FITNESS-ANTIMICROBIAL_COMPUND_RESSITANCE-ACETOIN|2|3-BUTANEDIOL_SYNTHESIS	acuB->PGPT0008220	3
CE-BACTERIAL_FITNESS-RESISTANCE_TO_ANTIMICROBIAL|TOXIC_COMPOUNDS	CE-BACTERIAL_FITNESS-ANTIMICROBIAL_COMPUND_RESSITANCE-ACETOIN|2|3-BUTANEDIOL_SYNTHESIS	acuC->PGPT0008225	1
CE-BACTERIAL_FITNESS-RESISTANCE_TO_ANTIMICROBIAL|TOXIC_COMPOUNDS	CE-BACTERIAL_FITNESS-ANTIMICROBIAL_COMPUND_RESSITANCE-ACETOIN|2|3-BUTANEDIOL_SYNTHESIS	budA|aldC|aldB|alsD->PGPT0008180	1
CE-BACTERIAL_FITNESS-RESISTANCE_TO_ANTIMICROBIAL|TOXIC_COMPOUNDS	CE-BACTERIAL_FITNESS-ANTIMICROBIAL_COMPUND_RESSITANCE-ACETOIN|2|3-BUTANEDIOL_SYNTHESIS	budB|ilvK|alsS|ilvB|ilvG|ilvI->PGPT0008185	2
CE-BACTERIAL_FITNESS-RESISTANCE_TO_ANTIMICROBIAL|TOXIC_COMPOUNDS	CE-BACTERIAL_FITNESS-ANTIMICROBIAL_COMPUND_RESSITANCE-ACETOIN|2|3-BUTANEDIOL_SYNTHESIS	budC->PGPT0008190	1
CE-BACTERIAL_FITNESS-RESISTANCE_TO_ANTIMICROBIAL|TOXIC_COMPOUNDS	CE-BACTERIAL_FITNESS-ANTIMICROBIAL_COMPUND_RESSITANCE-ACETOIN|2|3-BUTANEDIOL_SYNTHESIS	butA|ydjL|budC->PGPT0008195	2
CE-BACTERIAL_FITNESS-RESISTANCE_TO_ANTIMICROBIAL|TOXIC_COMPOUNDS	CE-BACTERIAL_FITNESS-ANTIMICROBIAL_COMPUND_RESSITANCE-ACETOIN|2|3-BUTANEDIOL_SYNTHESIS	butB->PGPT0008200	1
CE-BACTERIAL_FITNESS-RESISTANCE_TO_ANTIMICROBIAL|TOXIC_COMPOUNDS	CE-BACTERIAL_FITNESS-ANTIMICROBIAL_COMPUND_RESSITANCE-ACETOIN|2|3-BUTANEDIOL_SYNTHESIS	ilvH|ilvN->PGPT0008205	1
CE-BACTERIAL_FITNESS-RESISTANCE_TO_ANTIMICROBIAL|TOXIC_COMPOUNDS	CE-BACTERIAL_FITNESS-ANTIMICROBIAL_COMPUND_RESSITANCE-ACETOIN|2|3-BUTANEDIOL_SYNTHESIS	lpd|pdhD->PGPT0001380	3
CE-BACTERIAL_FITNESS-RESISTANCE_TO_ANTIMICROBIAL|TOXIC_COMPOUNDS	CE-BACTERIAL_FITNESS-BACIMETHRIN|CF3-HMP_DETOXIFICATION	thiC->PGPT0008905	1
CE-BACTERIAL_FITNESS-RESISTANCE_TO_ANTIMICROBIAL|TOXIC_COMPOUNDS	CE-BACTERIAL_FITNESS-BACITRACIN_RESISTANCE	bceA|vraD->PGPT0010200	1
CE-BACTERIAL_FITNESS-RESISTANCE_TO_ANTIMICROBIAL|TOXIC_COMPOUNDS	CE-BACTERIAL_FITNESS-BACITRACIN_RESISTANCE	bceB|vraE->PGPT0010195	1
CE-BACTERIAL_FITNESS-RESISTANCE_TO_ANTIMICROBIAL|TOXIC_COMPOUNDS	CE-BACTERIAL_FITNESS-BACITRACIN_RESISTANCE	bceR->PGPT0010230	1
CE-BACTERIAL_FITNESS-RESISTANCE_TO_ANTIMICROBIAL|TOXIC_COMPOUNDS	CE-BACTERIAL_FITNESS-BACITRACIN_RESISTANCE	bcsS->PGPT0010225	1
CE-BACTERIAL_FITNESS-RESISTANCE_TO_ANTIMICROBIAL|TOXIC_COMPOUNDS	CE-BACTERIAL_FITNESS-BETA-LACTAM_RESISTANCE	cusR|copR|silR->PGPT0004105	1
CE-BACTERIAL_FITNESS-RESISTANCE_TO_ANTIMICROBIAL|TOXIC_COMPOUNDS	CE-BACTERIAL_FITNESS-BETA-LACTAM_RESISTANCE	pbp2A->PGPT0023895	1
CE-BACTERIAL_FITNESS-RESISTANCE_TO_ANTIMICROBIAL|TOXIC_COMPOUNDS	CE-BACTERIAL_FITNESS-BETA-LACTAM_RESISTANCE	penP->PGPT0028070	1
CE-BACTERIAL_FITNESS-RESISTANCE_TO_ANTIMICROBIAL|TOXIC_COMPOUNDS	CE-BACTERIAL_FITNESS-BETA-LACTAM_RESISTANCE	yxeI->PGPT0028080	1
CE-BACTERIAL_FITNESS-RESISTANCE_TO_ANTIMICROBIAL|TOXIC_COMPOUNDS	CE-BACTERIAL_FITNESS-BLEOMYCIN_RESISTANCE	gloA|ywbC->PGPT0013300	5
CE-BACTERIAL_FITNESS-RESISTANCE_TO_ANTIMICROBIAL|TOXIC_COMPOUNDS	CE-BACTERIAL_FITNESS-CATECHOL_RESISTANCE	catD->PGPT0028505	3
CE-BACTERIAL_FITNESS-RESISTANCE_TO_ANTIMICROBIAL|TOXIC_COMPOUNDS	CE-BACTERIAL_FITNESS-CATECHOL_RESISTANCE	catE->PGPT0005050	1
CE-BACTERIAL_FITNESS-RESISTANCE_TO_ANTIMICROBIAL|TOXIC_COMPOUNDS	CE-BACTERIAL_FITNESS-CATECHOL_RESISTANCE	mhqA|mhqE|mhqO|yaiA->PGPT0028510	2
CE-BACTERIAL_FITNESS-RESISTANCE_TO_ANTIMICROBIAL|TOXIC_COMPOUNDS	CE-BACTERIAL_FITNESS-CATECHOL|CHROMANON|GANOMYCIN_RESISTANCE	yodB->PGPT0028512	2
CE-BACTERIAL_FITNESS-RESISTANCE_TO_ANTIMICROBIAL|TOXIC_COMPOUNDS	CE-BACTERIAL_FITNESS-CATECHOL|CHROMANON|GANOMYCIN_RESISTANCE	yodC->PGPT0028511	2
CE-BACTERIAL_FITNESS-RESISTANCE_TO_ANTIMICROBIAL|TOXIC_COMPOUNDS	CE-BACTERIAL_FITNESS-CHROMANON_RESISTANCE	nfrA2|ycnD->PGPT0000295	1
CE-BACTERIAL_FITNESS-RESISTANCE_TO_ANTIMICROBIAL|TOXIC_COMPOUNDS	CE-BACTERIAL_FITNESS-FOSFOMYCIN_RESISTANCE	fosB->PGPT0028560	1
CE-BACTERIAL_FITNESS-RESISTANCE_TO_ANTIMICROBIAL|TOXIC_COMPOUNDS	CE-BACTERIAL_FITNESS-FOSFOMYCIN_RESISTANCE	gloA|ywbC->PGPT0013300	5
CE-BACTERIAL_FITNESS-RESISTANCE_TO_ANTIMICROBIAL|TOXIC_COMPOUNDS	CE-BACTERIAL_FITNESS-GALLATE_RESISTANCE	ligK|galC->PGPT0002085	1
CE-BACTERIAL_FITNESS-RESISTANCE_TO_ANTIMICROBIAL|TOXIC_COMPOUNDS	CE-BACTERIAL_FITNESS-GLYCOPEPTIDE_RESISTANCE	vanY|yodJ->PGPT0024055	1
CE-BACTERIAL_FITNESS-RESISTANCE_TO_ANTIMICROBIAL|TOXIC_COMPOUNDS	CE-BACTERIAL_FITNESS-HYDROQUINONE-DERIVATE_RESISTANCE	catD->PGPT0028505	3
CE-BACTERIAL_FITNESS-RESISTANCE_TO_ANTIMICROBIAL|TOXIC_COMPOUNDS	CE-BACTERIAL_FITNESS-HYDROQUINONE-DERIVATE_RESISTANCE	mhqA|mhqE|mhqO|yaiA->PGPT0028510	2
CE-BACTERIAL_FITNESS-RESISTANCE_TO_ANTIMICROBIAL|TOXIC_COMPOUNDS	CE-BACTERIAL_FITNESS-HYDROQUINONE-DERIVATE_RESISTANCE	mhqN->PGPT0028520	1
CE-BACTERIAL_FITNESS-RESISTANCE_TO_ANTIMICROBIAL|TOXIC_COMPOUNDS	CE-BACTERIAL_FITNESS-HYDROXYBENZOIC_ACID_GALLATE_RESISTANCE	graF->PGPT0005110	1
CE-BACTERIAL_FITNESS-RESISTANCE_TO_ANTIMICROBIAL|TOXIC_COMPOUNDS	CE-BACTERIAL_FITNESS-HYDROXYCINNAMIC_ACID_RESISTANCE	paaF|echA->PGPT0001860	1
CE-BACTERIAL_FITNESS-RESISTANCE_TO_ANTIMICROBIAL|TOXIC_COMPOUNDS	CE-BACTERIAL_FITNESS-HYDROXYCINNAMIC_ACID_RESISTANCE	pcaC->PGPT0005005	2
CE-BACTERIAL_FITNESS-RESISTANCE_TO_ANTIMICROBIAL|TOXIC_COMPOUNDS	CE-BACTERIAL_FITNESS-HYDROXYCINNAMIC_ACID_RESISTANCE	pcaD|catD->PGPT0004995	1
CE-BACTERIAL_FITNESS-RESISTANCE_TO_ANTIMICROBIAL|TOXIC_COMPOUNDS	CE-BACTERIAL_FITNESS-LINCOMYCIN_RESISTANCE	lmrB->PGPT0028570	2
CE-BACTERIAL_FITNESS-RESISTANCE_TO_ANTIMICROBIAL|TOXIC_COMPOUNDS	CE-BACTERIAL_FITNESS-LINCOMYCIN_RESISTANCE	lmrP->PGPT0028575	1
CE-BACTERIAL_FITNESS-RESISTANCE_TO_ANTIMICROBIAL|TOXIC_COMPOUNDS	CE-BACTERIAL_FITNESS-MACROLIDE_RESISTANCE	cfr->PGPT0027930	1
CE-BACTERIAL_FITNESS-RESISTANCE_TO_ANTIMICROBIAL|TOXIC_COMPOUNDS	CE-BACTERIAL_FITNESS-MACROLIDE_RESISTANCE	ereA_B->PGPT0027980	1
CE-BACTERIAL_FITNESS-RESISTANCE_TO_ANTIMICROBIAL|TOXIC_COMPOUNDS	CE-BACTERIAL_FITNESS-MACROLIDE_RESISTANCE	mef|ykuC->PGPT0027965	6
CE-BACTERIAL_FITNESS-RESISTANCE_TO_ANTIMICROBIAL|TOXIC_COMPOUNDS	CE-BACTERIAL_FITNESS-MACROLIDE_RESISTANCE	mgt|oleD->PGPT0028005	3
CE-BACTERIAL_FITNESS-RESISTANCE_TO_ANTIMICROBIAL|TOXIC_COMPOUNDS	CE-BACTERIAL_FITNESS-MACROLIDE_RESISTANCE	mph->PGPT0028010	1
CE-BACTERIAL_FITNESS-RESISTANCE_TO_ANTIMICROBIAL|TOXIC_COMPOUNDS	CE-BACTERIAL_FITNESS-MACROLIDE_RESISTANCE	msrA|vmlR->PGPT0027940	3
CE-BACTERIAL_FITNESS-RESISTANCE_TO_ANTIMICROBIAL|TOXIC_COMPOUNDS	CE-BACTERIAL_FITNESS-MACROLIDE_RESISTANCE	tylC|oleB|carA|srmB->PGPT0027935	2
CE-BACTERIAL_FITNESS-RESISTANCE_TO_ANTIMICROBIAL|TOXIC_COMPOUNDS	CE-BACTERIAL_FITNESS-METHYLGLYOXAL_DETOXIFICATION	ghrB->PGPT0001310	1
CE-BACTERIAL_FITNESS-RESISTANCE_TO_ANTIMICROBIAL|TOXIC_COMPOUNDS	CE-BACTERIAL_FITNESS-METHYLGLYOXAL_DETOXIFICATION	gloA|ywbC->PGPT0013300	5
CE-BACTERIAL_FITNESS-RESISTANCE_TO_ANTIMICROBIAL|TOXIC_COMPOUNDS	CE-BACTERIAL_FITNESS-METHYLGLYOXAL_DETOXIFICATION	ydjG->PGPT0008280	1
CE-BACTERIAL_FITNESS-RESISTANCE_TO_ANTIMICROBIAL|TOXIC_COMPOUNDS	CE-BACTERIAL_FITNESS-METHYLGLYOXAL_DETOXIFICATION	yfkM|pfpI|yraA->PGPT0015010	2
CE-BACTERIAL_FITNESS-RESISTANCE_TO_ANTIMICROBIAL|TOXIC_COMPOUNDS	CE-BACTERIAL_FITNESS-METHYLGLYOXAL_DETOXIFICATION	yvgN->PGPT0014985	1
CE-BACTERIAL_FITNESS-RESISTANCE_TO_ANTIMICROBIAL|TOXIC_COMPOUNDS	CE-BACTERIAL_FITNESS-PHENICOL_RESISTANCE	cfr->PGPT0027930	1
CE-BACTERIAL_FITNESS-RESISTANCE_TO_ANTIMICROBIAL|TOXIC_COMPOUNDS	CE-BACTERIAL_FITNESS-PROPIONATE-3-NITRATE-DERIVATE_RESISTANCE	ncd2|npd|pnoA->PGPT0006800	1
CE-BACTERIAL_FITNESS-RESISTANCE_TO_ANTIMICROBIAL|TOXIC_COMPOUNDS	CE-BACTERIAL_FITNESS-QUATERNARY_AMMONIUM_COMPOUND_RESISTANCE_	sugE->PGPT0028785	1
CE-BACTERIAL_FITNESS-RESISTANCE_TO_ANTIMICROBIAL|TOXIC_COMPOUNDS	CE-BACTERIAL_FITNESS-QUINOLINE_RESISTANCE	acrA|lir|mtcA|mexA|adeI|smeD|mtrC|cmeA->PGPT0003275	1
CE-BACTERIAL_FITNESS-RESISTANCE_TO_ANTIMICROBIAL|TOXIC_COMPOUNDS	CE-BACTERIAL_FITNESS-QUINOLINE_RESISTANCE	acrR|smeT->PGPT0003255	2
CE-BACTERIAL_FITNESS-RESISTANCE_TO_ANTIMICROBIAL|TOXIC_COMPOUNDS	CE-BACTERIAL_FITNESS-QUINOLONE_RESISTANCE	qnr|mcbG->PGPT0028050	1
CE-BACTERIAL_FITNESS-RESISTANCE_TO_ANTIMICROBIAL|TOXIC_COMPOUNDS	CE-BACTERIAL_FITNESS-QUINOLONE_RESISTANCE	smvA|qacA|lfrA->PGPT0028045	2
CE-BACTERIAL_FITNESS-RESISTANCE_TO_ANTIMICROBIAL|TOXIC_COMPOUNDS	CE-BACTERIAL_FITNESS-RESISTANCE_TO_ANTIMICROBIAL_PEPTIDES	acrA|lir|mtcA|mexA|adeI|smeD|mtrC|cmeA->PGPT0003275	1
CE-BACTERIAL_FITNESS-RESISTANCE_TO_ANTIMICROBIAL|TOXIC_COMPOUNDS	CE-BACTERIAL_FITNESS-RESISTANCE_TO_ANTIMICROBIAL_PEPTIDES	degP|htrA->PGPT0015105	4
CE-BACTERIAL_FITNESS-RESISTANCE_TO_ANTIMICROBIAL|TOXIC_COMPOUNDS	CE-BACTERIAL_FITNESS-RESISTANCE_TO_ANTIMICROBIAL_PEPTIDES	dltA->PGPT0020055	1
CE-BACTERIAL_FITNESS-RESISTANCE_TO_ANTIMICROBIAL|TOXIC_COMPOUNDS	CE-BACTERIAL_FITNESS-RESISTANCE_TO_ANTIMICROBIAL_PEPTIDES	dltB->PGPT0023380	1
CE-BACTERIAL_FITNESS-RESISTANCE_TO_ANTIMICROBIAL|TOXIC_COMPOUNDS	CE-BACTERIAL_FITNESS-RESISTANCE_TO_ANTIMICROBIAL_PEPTIDES	dltC->PGPT0020060	1
CE-BACTERIAL_FITNESS-RESISTANCE_TO_ANTIMICROBIAL|TOXIC_COMPOUNDS	CE-BACTERIAL_FITNESS-RESISTANCE_TO_ANTIMICROBIAL_PEPTIDES	dltD->PGPT0023385	1
CE-BACTERIAL_FITNESS-RESISTANCE_TO_ANTIMICROBIAL|TOXIC_COMPOUNDS	CE-BACTERIAL_FITNESS-RESISTANCE_TO_ANTIMICROBIAL_PEPTIDES	dltE->PGPT0013220	1
CE-BACTERIAL_FITNESS-RESISTANCE_TO_ANTIMICROBIAL|TOXIC_COMPOUNDS	CE-BACTERIAL_FITNESS-RESISTANCE_TO_ANTIMICROBIAL_PEPTIDES	ppiB->PGPT0015111	1
CE-BACTERIAL_FITNESS-RESISTANCE_TO_ANTIMICROBIAL|TOXIC_COMPOUNDS	CE-BACTERIAL_FITNESS-RESISTANCE_TO_ANTIMICROBIAL_PEPTIDES	yxdJ->PGPT0027850	2
CE-BACTERIAL_FITNESS-RESISTANCE_TO_ANTIMICROBIAL|TOXIC_COMPOUNDS	CE-BACTERIAL_FITNESS-RESISTANCE_TO_ANTIMICROBIAL_PEPTIDES	yxdK->PGPT0027855	2
CE-BACTERIAL_FITNESS-RESISTANCE_TO_ANTIMICROBIAL|TOXIC_COMPOUNDS	CE-BACTERIAL_FITNESS-RIFAMYCIN_RESISTANCE	iri|rox->PGPT0028535	1
CE-BACTERIAL_FITNESS-RESISTANCE_TO_ANTIMICROBIAL|TOXIC_COMPOUNDS	CE-BACTERIAL_FITNESS-SALICYLIC_ACID_RESISTANCE	bsdA->PGPT0019770	1
CE-BACTERIAL_FITNESS-RESISTANCE_TO_ANTIMICROBIAL|TOXIC_COMPOUNDS	CE-BACTERIAL_FITNESS-SALICYLIC_ACID_RESISTANCE	bsdC->PGPT0005435	1
CE-BACTERIAL_FITNESS-RESISTANCE_TO_ANTIMICROBIAL|TOXIC_COMPOUNDS	CE-BACTERIAL_FITNESS-SALICYLIC_ACID_RESISTANCE	ubiX|bsdB->PGPT0009565	1
CE-BACTERIAL_FITNESS-RESISTANCE_TO_ANTIMICROBIAL|TOXIC_COMPOUNDS	CE-BACTERIAL_FITNESS-SURFACTIN_RESISTANCE	swrC|yerP->PGPT0016195	1
CE-BACTERIAL_FITNESS-RESISTANCE_TO_ANTIMICROBIAL|TOXIC_COMPOUNDS	CE-BACTERIAL_FITNESS-TETRACYCLINE_RESISTANCE	otrA|tetM|tetO->PGPT0010355	1
CE-BACTERIAL_FITNESS-RESISTANCE_TO_ANTIMICROBIAL|TOXIC_COMPOUNDS	CE-BACTERIAL_FITNESS-TOXINES_NEUTRALIZATION_SpdC_IMMUNITY	yfhL->PGPT0028596	1
CE-BACTERIAL_FITNESS-RESISTANCE_TO_ANTIMICROBIAL|TOXIC_COMPOUNDS	CE-BACTERIAL_FITNESS-TOXINES_NEUTRALIZATION_YDF_SYSTEM	ydfH->PGPT0028585	2
CE-BACTERIAL_FITNESS-RESISTANCE_TO_ANTIMICROBIAL|TOXIC_COMPOUNDS	CE-BACTERIAL_FITNESS-TOXINES_NEUTRALIZATION_YDF_SYSTEM	ydfI->PGPT0028590	1
CE-BACTERIAL_FITNESS-RESISTANCE_TO_ANTIMICROBIAL|TOXIC_COMPOUNDS	CE-BACTERIAL_FITNESS-TOXINES_NEUTRALIZATION_YDF_SYSTEM	ydfJ->PGPT0028595	1
CE-BACTERIAL_FITNESS-RESISTANCE_TO_ANTIMICROBIAL|TOXIC_COMPOUNDS	CE-BACTERIAL_FITNESS-VANCOMYCIN_RESISTANCE	vanY|yodJ->PGPT0024055	1
CE-BACTERIAL_FITNESS-RESISTANCE_TO_ANTIMICROBIAL|TOXIC_COMPOUNDS	RCE-BACTERIAL_FITNESS-ESISTANCE_TO_ANTIMICROBIAL_PEPTIDES|BLEOMYCIN	mhqA|mhqE|mhqO|yaiA->PGPT0028510	2
CE-BACTERIAL_FITNESS-RESTRICTION|MODIFICATION_SYSTEM	CE-BACTERIAL_FITNESS-TYPE_III_R-M_SYSTEM	mod->PGPT0027230	1
CE-BACTERIAL_FITNESS-RESTRICTION|MODIFICATION_SYSTEM	CE-BACTERIAL_FITNESS-TYPE_II_R-M_SYSTEM	dcm->PGPT0020015	2
CE-BACTERIAL_FITNESS-RESTRICTION|MODIFICATION_SYSTEM	CE-BACTERIAL_FITNESS-TYPE_I_R-M_SYSTEM	hsdR->PGPT0027170	1
CE-BACTERIAL_FITNESS-RESTRICTION|MODIFICATION_SYSTEM	CE-BACTERIAL_FITNESS-TYPE_I_R-M_SYSTEM	hsdS->PGPT0027175	1
CE-BACTERIAL_FITNESS-RHIZOPINE_METABOLISM	CE-BACTERIAL_FITNESS-RHIZOPINE_BIOSYNTHESIS	dapA|mosA->PGPT0002080	2
CE-BACTERIAL_FITNESS-RHIZOPINE_METABOLISM	CE-BACTERIAL_FITNESS-RHIZOPINE_CATABOLISM	mocC->PGPT0016785	1
CE-BACTERIAL_FITNESS-TOXIN-ANTITOXIN_SYSTEM	CE-BACTERIAL_FITNESS-AbrB_TOXIN-ANTITOXIN_SYSTEM	antitoxin_abrB->PGPT0027725	1
CE-BACTERIAL_FITNESS-TOXIN-ANTITOXIN_SYSTEM	CE-BACTERIAL_FITNESS-MazF-MazE_TOXIN-ANTITOXIN_SYSTEM	toxin_mazF|ndoA|chpApemK->PGPT0027390	1
CE-BACTERIAL_FITNESS-TOXIN-ANTITOXIN_SYSTEM	CE-BACTERIAL_FITNESS-PspC-PspB_TOXIN-ANTITOXIN_SYSTEM	toxin_pspC->PGPT0027520	1
CE-BACTERIAL_FITNESS-TOXIN-ANTITOXIN_SYSTEM	CE-BACTERIAL_FITNESS-RatA-RatB|YfjG-YfjF|RatAB-SsrAS_SYSTEM	smpB->PGPT0014355	1
CE-BACTERIAL_FITNESS-TOXIN-ANTITOXIN_SYSTEM	CE-BACTERIAL_FITNESS-SULFUR_MODIFICATION_PROTEINS	dndE->PGPT0027780	1
CE-BACTERIAL_FITNESS-TOXIN-ANTITOXIN_SYSTEM	CE-BACTERIAL_FITNESS-SULFUR_MODIFICATION_PROTEINS	nifS|iscS->PGPT0000065	3
CE-BACTERIAL_FITNESS-TOXIN-ANTITOXIN_SYSTEM	CE-BACTERIAL_FITNESS-TYPE_II_TOXIN-ANTITOXIN_SYSTEM_REALATED_FACTORS	ftsZ->PGPT0027695	1
CE-BACTERIAL_FITNESS-TOXIN-ANTITOXIN_SYSTEM	CE-BACTERIAL_FITNESS-TYPE_II_TOXIN-ANTITOXIN_SYSTEM_REALATED_FACTORS	gltX->PGPT0008460	1
CE-BACTERIAL_FITNESS-TOXIN-ANTITOXIN_SYSTEM	CE-BACTERIAL_FITNESS-TYPE_II_TOXIN-ANTITOXIN_SYSTEM_REALATED_FACTORS	mreB->PGPT0027700	3
CE-BACTERIAL_FITNESS-TOXIN-ANTITOXIN_SYSTEM	CE-BACTERIAL_FITNESS-TYPE_II_TOXIN-ANTITOXIN_SYSTEM_REALATED_FACTORS	parC->PGPT0027705	2
CE-BACTERIAL_FITNESS-TOXIN-ANTITOXIN_SYSTEM	CE-BACTERIAL_FITNESS-TYPE_II_TOXIN-ANTITOXIN_SYSTEM_REALATED_FACTORS	parE->PGPT0027710	2
CE-BACTERIAL_FITNESS-TOXIN-ANTITOXIN_SYSTEM	CE-BACTERIAL_FITNESS-YobL-YobK_TOXIN-ANTITOXIN_SYSTEM	antitoxin_yobK->PGPT0027635	1
CE-BACTERIAL_FITNESS-TOXIN-ANTITOXIN_SYSTEM	CE-BACTERIAL_FITNESS-YobL-YobK_TOXIN-ANTITOXIN_SYSTEM	toxin_yobL->PGPT0027630	1
CE-BACTERIAL_FITNESS-TOXIN-ANTITOXIN_SYSTEM	CE-BACTERIAL_FITNESS-YokI-YokJ_TOXIN-ANTITOXIN_SYSTEM	antitoxin_yokJ->PGPT0027645	1
CE-BACTERIAL_FITNESS-TOXIN-ANTITOXIN_SYSTEM	CE-BACTERIAL_FITNESS-YokI-YokJ_TOXIN-ANTITOXIN_SYSTEM	toxin_yokI->PGPT0027640	1
CE-BACTERIAL_FITNESS-TOXIN-ANTITOXIN_SYSTEM	CE-BACTERIAL_FITNESS-YqcG-YqcF_TOXIN-ANTITOXIN_SYSTEM	toxin_yqcG->PGPT0027650	1
RESISTANCE_TO_ANTIMICROBIAL|TOXIC_COMPOUNDS	CE-BACTERIAL_FITNESS-CARBOMYCIN_RESISTANCE	tylC|oleB|carA|srmB->PGPT0027935	2
CE-SEC-SECRETION_PATHWAY	CE-SEC-SRP_CORE_COMPONENTS	ffh->PGPT0025750	1
CE-SEC-SECRETION_PATHWAY	CE-SEC-SRP_CORE_COMPONENTS	ftsY->PGPT0025740	1
CE-SEC-SECRETION_PATHWAY	CE-SEC-SRP_CORE_COMPONENTS	secA->PGPT0025735	1
CE-SEC-SECRETION_PATHWAY	CE-SEC-SRP_CORE_COMPONENTS	secDF->PGPT0025710	1
CE-SEC-SECRETION_PATHWAY	CE-SEC-SRP_CORE_COMPONENTS	secE->PGPT0025715	1
CE-SEC-SECRETION_PATHWAY	CE-SEC-SRP_CORE_COMPONENTS	secG->PGPT0025720	1
CE-SEC-SECRETION_PATHWAY	CE-SEC-SRP_CORE_COMPONENTS	secY->PGPT0025725	1
CE-SEC-SECRETION_PATHWAY	CE-SEC-SRP_CORE_COMPONENTS	yajC->PGPT0025730	1
CE-SEC-SECRETION_PATHWAY	CE-SEC-SRP_CORE_COMPONENTS	yidC|spoIIIJ|oxaA|ccfA->PGPT0024530	2
CE-TAT-TWIN-ARGININE_TRANSLOCATION_PATHWAY	CE-TAT-TWIN-ARGININE_TRANSLOCATION_PROTEINS	tatA->PGPT0029290	2
CE-TAT-TWIN-ARGININE_TRANSLOCATION_PATHWAY	CE-TAT-TWIN-ARGININE_TRANSLOCATION_PROTEINS	tatC->PGPT0029295	2
CE-TYPE_III_SECRETION_SYSTEMS	CE-T3SS-FLAGELLAR_EXPORT_APPARATUS	flhA|lfhA|fhiA|rhcV->PGPT0015320	1
CE-TYPE_III_SECRETION_SYSTEMS	CE-T3SS-FLAGELLAR_EXPORT_APPARATUS	flhB->PGPT0015325	1
CE-TYPE_III_SECRETION_SYSTEMS	CE-T3SS-FLAGELLAR_EXPORT_APPARATUS	flhB2->PGPT0029865	1
CE-TYPE_III_SECRETION_SYSTEMS	CE-T3SS-FLAGELLAR_EXPORT_APPARATUS	fliF->PGPT0015430	1
CE-TYPE_III_SECRETION_SYSTEMS	CE-T3SS-FLAGELLAR_EXPORT_APPARATUS	fliH->PGPT0015335	1
CE-TYPE_III_SECRETION_SYSTEMS	CE-T3SS-FLAGELLAR_EXPORT_APPARATUS	fliI|lgiI->PGPT0015340	1
CE-TYPE_III_SECRETION_SYSTEMS	CE-T3SS-FLAGELLAR_EXPORT_APPARATUS	fliN|lfiN|fliNY|cheC|cheD->PGPT0015410	1
CE-TYPE_III_SECRETION_SYSTEMS	CE-T3SS-FLAGELLAR_EXPORT_APPARATUS	fliOZ->PGPT0015345	1
CE-TYPE_III_SECRETION_SYSTEMS	CE-T3SS-FLAGELLAR_EXPORT_APPARATUS	fliP|rhcR->PGPT0015350	1
CE-TYPE_III_SECRETION_SYSTEMS	CE-T3SS-FLAGELLAR_EXPORT_APPARATUS	fliQ|lfiQ->PGPT0015355	1
CE-TYPE_III_SECRETION_SYSTEMS	CE-T3SS-FLAGELLAR_EXPORT_APPARATUS	fliR|lfiR->PGPT0015360	1
CE-TYPE_II_SECRETION_SYSTEMS	CE-T2SS-COMPETENCE-RELATED_DNA_TRANSFORMATION_TRANSPORT	comC->PGPT0029470	1
CE-TYPE_II_SECRETION_SYSTEMS	CE-T2SS-COMPETENCE-RELATED_DNA_TRANSFORMATION_TRANSPORT	comEA->PGPT0029410	1
CE-TYPE_II_SECRETION_SYSTEMS	CE-T2SS-COMPETENCE-RELATED_DNA_TRANSFORMATION_TRANSPORT	comEB|tadA->PGPT0021380	1
CE-TYPE_II_SECRETION_SYSTEMS	CE-T2SS-COMPETENCE-RELATED_DNA_TRANSFORMATION_TRANSPORT	comEC->PGPT0029415	1
CE-TYPE_II_SECRETION_SYSTEMS	CE-T2SS-COMPETENCE-RELATED_DNA_TRANSFORMATION_TRANSPORT	comER->PGPT0029420	1
CE-TYPE_II_SECRETION_SYSTEMS	CE-T2SS-COMPETENCE-RELATED_DNA_TRANSFORMATION_TRANSPORT	comFA->PGPT0029425	1
CE-TYPE_II_SECRETION_SYSTEMS	CE-T2SS-COMPETENCE-RELATED_DNA_TRANSFORMATION_TRANSPORT	comFB->PGPT0029430	1
CE-TYPE_II_SECRETION_SYSTEMS	CE-T2SS-COMPETENCE-RELATED_DNA_TRANSFORMATION_TRANSPORT	comGA->PGPT0029440	1
CE-TYPE_II_SECRETION_SYSTEMS	CE-T2SS-COMPETENCE-RELATED_DNA_TRANSFORMATION_TRANSPORT	comGB->PGPT0029445	1
CE-TYPE_II_SECRETION_SYSTEMS	CE-T2SS-COMPETENCE-RELATED_DNA_TRANSFORMATION_TRANSPORT	comGC->PGPT0029450	1
CE-TYPE_II_SECRETION_SYSTEMS	CE-T2SS-COMPETENCE-RELATED_DNA_TRANSFORMATION_TRANSPORT	comGF->PGPT0029465	1
CE-TYPE_II_SECRETION_SYSTEMS	CE-T2SS-COMPETENCE-RELATED_DNA_TRANSFORMATION_TRANSPORT	comK->PGPT0025815	1
CE-TYPE_II_SECRETION_SYSTEMS	CE-T2SS-COMPETENCE-RELATED_DNA_TRANSFORMATION_TRANSPORT	comQ->PGPT0025800	1
CE-TYPE_II_SECRETION_SYSTEMS	CE-T2SS-COMPETENCE-RELATED_DNA_TRANSFORMATION_TRANSPORT	comX->PGPT0025795	1
CE-TYPE_II_SECRETION_SYSTEMS	CE-T2SS-COMPETENCE-RELATED_DNA_TRANSFORMATION_TRANSPORT	comZ->PGPT0029475	1
CE-TYPE_II_SECRETION_SYSTEMS	CE-T2SS-TYPE_IVa_PILUS_HOMOLOG_PROTEIN	yggT|ylmG->PGPT0013730	1
CE-TYPE_IV_SECRETION_SYSTEMS	CE-T4SS-CONJUGAL_TRANSFER_PILUS_ASSEMBLY_PROTEIN	trbI->PGPT0030000	1
CE-TYPE_I_SECRETION_SYSTEMS	CE-T1SS_SECRETED_PROTEINS	pel|plyB->PGPT0018225	1
CE-Type_VI_SECRETION_SYSTEMS	CE-Type_VI_SECRETION-ESS_SYSTEM	essB->PGPT0030467	1
CE-Type_VI_SECRETION_SYSTEMS	CE-Type_VI_SECRETION-ESS_SYSTEM	essC|eccC|ftsK|spoIIIE->PGPT0030468	3
CE-Type_VI_SECRETION_SYSTEMS	CE-Type_VI_SECRETION-ESS_SYSTEM	esxA->PGPT0030476	1
CE-Type_V_SECRETION_SYSTEMS	CE-T5a_AUTOTRANSPORTER_SECRETION	pspA->PGPT0030320	1
CE-ARABINOGALACTAN|LIPOARABINOMANNAN_REMODELLING	CE-REMODELLINGGALACTOSIDASE_ACTIVITY	EC_3_2_1_89|ganA->PGPT0023570	1
CE-ARABINOGALACTAN|LIPOARABINOMANNAN_REMODELLING	CE-REMODELLINGPHOSPHATE_TRANSFERASE_ACTIVITY	wecA|tagO|rfe->PGPT0015240	1
CE-ENVELOPE_REMODELLING_REGULATION	CE-ENVELOPE_REMODELLING_REGULATION_FACTOR	paiB|yumE->PGPT0014760	1
CE-ENVELOPE_REMODELLING_REGULATION	CE-ENVELOPE_REMODELLING_REGULATION_FACTOR	walR->PGPT0014763	1
CE-GLYCEROLIPID_REMODELLING	CE-REMODELLING_GLYCEROLIPID-LIPOTEICHOIC_ACID_SYNTHASE	ltaS->PGPT0023375	4
CE-GLYCEROLIPID_REMODELLING	CE-REMODELLING_GLYCEROLIPID_ACYLTRANSFERASE_ACTIVITY	plsC->PGPT0024380	1
CE-GLYCEROLIPID_REMODELLING	CE-REMODELLING_GLYCEROLIPID_ACYLTRANSFERASE_ACTIVITY	plsX->PGPT0024410	1
CE-GLYCEROLIPID_REMODELLING	CE-REMODELLING_GLYCEROLIPID_ACYLTRANSFERASE_ACTIVITY	plsY->PGPT0024375	1
CE-GLYCEROLIPID_REMODELLING	CE-REMODELLING_GLYCEROLIPID_DEHYDROGENASE|DEHYDRATASE_ACTIVITY	aldH|dhaS->PGPT0006875	5
CE-GLYCEROLIPID_REMODELLING	CE-REMODELLING_GLYCEROLIPID_DEHYDROGENASE|DEHYDRATASE_ACTIVITY	yahK->PGPT0024430	1
CE-GLYCEROLIPID_REMODELLING	CE-REMODELLING_GLYCEROLIPID_GALACTOSIDASE_ACTIVITY	melA->PGPT0017850	1
CE-GLYCEROLIPID_REMODELLING	CE-REMODELLING_GLYCEROLIPID_GLUCOSYLTRANSFERASE_ACTIVITY	ugtP->PGPT0023400	2
CE-GLYCEROLIPID_REMODELLING	CE-REMODELLING_GLYCEROLIPID_KINASE_ACTIVITY	dagK->PGPT0024345	2
CE-GLYCEROLIPID_REMODELLING	CE-REMODELLING_GLYCEROLIPID_KINASE_ACTIVITY	garK|glxK->PGPT0018175	1
CE-GLYCEROLIPID_REMODELLING	CE-REMODELLING_GLYCEROLIPID_KINASE_ACTIVITY	glpK->PGPT0018435	1
CE-GLYCEROPHOSPHOLIPID_REMODELLING	CE-REMODELLING_GPL_CYTIDYLYLTRANSFERASE	tagD->PGPT0024325	1
CE-GLYCEROPHOSPHOLIPID_REMODELLING	CE-REMODELLING_GPL_CYTIDYLYLTRANSFERASE_ACTIVITY	cdsA|ynbB->PGPT0007685	1
CE-GLYCEROPHOSPHOLIPID_REMODELLING	CE-REMODELLING_GPL_DECARBOXYLASE_ACTIVITY	psd|PISD->PGPT0007700	1
CE-GLYCEROPHOSPHOLIPID_REMODELLING	CE-REMODELLING_GPL_DEHYDROGENASE_ACTIVITY	araM|egsA->PGPT0024335	1
CE-GLYCEROPHOSPHOLIPID_REMODELLING	CE-REMODELLING_GPL_DEHYDROGENASE_ACTIVITY	glpA|glpD->PGPT0006775	1
CE-GLYCEROPHOSPHOLIPID_REMODELLING	CE-REMODELLING_GPL_DEHYDROGENASE_ACTIVITY	gpsA->PGPT0024330	1
CE-GLYCEROPHOSPHOLIPID_REMODELLING	CE-REMODELLING_GPL_DESATURASE_ACTIVITY	desA->PGPT0008400	2
CE-GLYCEROPHOSPHOLIPID_REMODELLING	CE-REMODELLING_GPL_DIACYLGLYCEROL_KINASE_ACTIVITY	dagK->PGPT0024345	2
CE-GLYCEROPHOSPHOLIPID_REMODELLING	CE-REMODELLING_GPL_GLYCEROPHOSPHOLIPID-CARDIOLIPIN_SYNTHASE_ACTIVITY	clsA_B|ybhO|ywiE->PGPT0007725	3
CE-GLYCEROPHOSPHOLIPID_REMODELLING	CE-REMODELLING_GPL_LYSOPHOSPHOLIPASE_ACTIVITY	pldB->PGPT0023520	1
CE-GLYCEROPHOSPHOLIPID_REMODELLING	CE-REMODELLING_GPL_PHOSPHATASE_ACTIVITY	pgpA->PGPT0007710	2
CE-GLYCEROPHOSPHOLIPID_REMODELLING	CE-REMODELLING_GPL_PHOSPHATE_ACYLTRANSFERASE_ACTIVITY	plsC->PGPT0024380	1
CE-GLYCEROPHOSPHOLIPID_REMODELLING	CE-REMODELLING_GPL_PHOSPHATE_ACYLTRANSFERASE_ACTIVITY	plsY->PGPT0024375	1
CE-GLYCEROPHOSPHOLIPID_REMODELLING	CE-REMODELLING_GPL_PHOSPHATE_SYNTHASE_ACTIVITY	pcrB->PGPT0024385	1
CE-GLYCEROPHOSPHOLIPID_REMODELLING	CE-REMODELLING_GPL_PHOSPHATIDYLGLYCEROL_LYSYLTRANSFERASE	mprF|fmtC->PGPT0024390	1
CE-GLYCEROPHOSPHOLIPID_REMODELLING	CE-REMODELLING_GPL_PHOSPHATIDYLTRANSFERASE_ACTIVITY	CHO1|pssA->PGPT0007695	1
CE-GLYCEROPHOSPHOLIPID_REMODELLING	CE-REMODELLING_GPL_PHOSPHODIESTERASE_ACTIVITY	glpQ|ugpQ->PGPT0018470	3
CE-OTHER_CELL_MEMBRANE_REMODELLING_PROTEINS	OTHER_INTEGRAL_MEMBRANE_REMODELLING_PROTEINS	yidC|spoIIIJ|oxaA|ccfA->PGPT0024530	2
CE-OTHER_CELL_MEMBRANE_REMODELLING_PROTEINS	OTHER_INTEGRAL_MEMBRANE_REMODELLING_PROTEINS	yozB_->PGPT0024520	1
CE-OTHER_CELL_MEMBRANE_REMODELLING_PROTEINS	OTHER_INTEGRAL_MEMBRANE_REMODELLING_PROTEINS	yuiD->PGPT0024535	1
CE-OTHER_REMODELLING_SURFACE_GLYCOSYLATION_PATTERNS	CE-REMODELLING_S-LAYER_GLYCOPROTEIN_DECORATION	aglD->PGPT0024605	1
CE-PEPTIDOGLYCAN_REMODELLING	CE-PG_REMODELLING-CARBOXYPEPTIDASE_ACTIVITY	dacB->PGPT0024035	1
CE-PEPTIDOGLYCAN_REMODELLING	CE-PG_REMODELLING-CARBOXYPEPTIDASE_ACTIVITY	dacC|dacA|dacD->PGPT0024040	3
CE-PEPTIDOGLYCAN_REMODELLING	CE-PG_REMODELLING-CARBOXYPEPTIDASE_ACTIVITY	pbp4b->PGPT0024045	1
CE-PEPTIDOGLYCAN_REMODELLING	CE-PG_REMODELLING-CARBOXYPEPTIDASE_ACTIVITY	vanY|yodJ->PGPT0024055	1
CE-PEPTIDOGLYCAN_REMODELLING	CE-PG_REMODELLING-DIPEPTIDYL-PEPTIDASE_ACTIVITY	ykfC->PGPT0020945	1
CE-PEPTIDOGLYCAN_REMODELLING	CE-PG_REMODELLING-L|D_TRANSPEPTIDASE_ACTIVITY	erfK->PGPT0023745	1
CE-PEPTIDOGLYCAN_REMODELLING	CE-PG_REMODELLING-MURAMOYLTETRAPEPTIDE_CARBOXYPEPTIDASE_ACTIVITY	ldcA->PGPT0023815	2
CE-PEPTIDOGLYCAN_REMODELLING	CE-PG_REMODELLING-MUREIN_TRANSGLYCOSYLASE_ACTIVITY	yocA->PGPT0023801	1
CE-PEPTIDOGLYCAN_REMODELLING	CE-PG_REMODELLING-N_ACETYLGLUCOSAMINE_MODIFICATION	murA->PGPT0024090	3
CE-PEPTIDOGLYCAN_REMODELLING	CE-PG_REMODELLING-N_ACETYLMURAMATE_MODIFICATION	ddl->PGPT0020050	1
CE-PEPTIDOGLYCAN_REMODELLING	CE-PG_REMODELLING-N_ACETYLMURAMATE_MODIFICATION	mraY->PGPT0024105	1
CE-PEPTIDOGLYCAN_REMODELLING	CE-PG_REMODELLING-N_ACETYLMURAMATE_MODIFICATION	murB->PGPT0024115	1
CE-PEPTIDOGLYCAN_REMODELLING	CE-PG_REMODELLING-N_ACETYLMURAMATE_MODIFICATION	murD->PGPT0024125	1
CE-PEPTIDOGLYCAN_REMODELLING	CE-PG_REMODELLING-N_ACETYLMURAMATE_MODIFICATION	murE->PGPT0024130	1
CE-PEPTIDOGLYCAN_REMODELLING	CE-PG_REMODELLING-N_ACETYLMURAMATE_MODIFICATION	murF->PGPT0024145	1
CE-PEPTIDOGLYCAN_REMODELLING	CE-PG_REMODELLING-N_ACETYLMURAMATE_MODIFICATION	murG->PGPT0024150	1
CE-PEPTIDOGLYCAN_REMODELLING	CE-PG_REMODELLING-PENICILLIN-BINDING_PROTEINS	mrcA->PGPT0023875	2
CE-PEPTIDOGLYCAN_REMODELLING	CE-PG_REMODELLING-PENICILLIN-BINDING_PROTEINS	pbp2A->PGPT0023895	1
CE-PEPTIDOGLYCAN_REMODELLING	CE-PG_REMODELLING-PENICILLIN-BINDING_PROTEINS	pbpA->PGPT0023930	1
CE-PEPTIDOGLYCAN_REMODELLING	CE-PG_REMODELLING-PENICILLIN-BINDING_PROTEINS	pbpB->PGPT0023935	1
CE-PEPTIDOGLYCAN_REMODELLING	CE-PG_REMODELLING-PENICILLIN-BINDING_PROTEINS	pbpC->PGPT0023945	1
CE-PEPTIDOGLYCAN_REMODELLING	CE-PG_REMODELLING-PENICILLIN-BINDING_PROTEINS	pbpD->PGPT0023950	1
CE-PEPTIDOGLYCAN_REMODELLING	CE-PG_REMODELLING-PENICILLIN-BINDING_PROTEINS	pbpG->PGPT0023955	1
CE-PEPTIDOGLYCAN_REMODELLING	CE-PG_REMODELLING-PENICILLIN-BINDING_PROTEINS	pbpH->PGPT0023960	1
CE-PEPTIDOGLYCAN_REMODELLING	CE-PG_REMODELLING-PENICILLIN-BINDING_PROTEINS	pbpI->PGPT0023965	1
CE-PEPTIDOGLYCAN_REMODELLING	CE-PG_REMODELLING-STAGE_V_SPORULATION_RELATED_PROTEIN	spoVD->PGPT0024085	1
CE-PEPTIDOGLYCAN_REMODELLING	CE-PG_REMODELLING-UNDECAPRENOL_MODIFICATION	bacA->PGPT0024165	1
CE-PEPTIDOGLYCAN_REMODELLING	CE-PG_REMODELLING-UNDECAPRENOL_MODIFICATION	bcrC->PGPT0024170	3
CE-PEPTIDOGLYCAN_REMODELLING	CE-PG_REMODELLING-UNDECAPRENOL_MODIFICATION	dgkA->PGPT0024175	1
CE-PEPTIDOGLYCAN_REMODELLING	CE-PG_REMODELLING-UNDECAPRENOL_MODIFICATION	uppS|ispU->PGPT0024180	1
CE-PEPTIDOGLYCAN_REMODELLING	CE-PG_REMODELLING_AMIDASE_ACTIVITY	amiA|amiB|amiC->PGPT0024160	4
[truncated: 1,046 more rows]

## Sheet: ANI
key	Bacillus_E1_assembly	Bacillus_altitudinis_strain_19RS3	Bacillus_altitudinis_strain_GLB197	Bacillus_altitudinis_strain_GQYP101	Bacillus_altitudinis_strain_W3	Bacillus_amyloliquefaciens_subsp	Bacillus_anthracis_str_Ames	Bacillus_cabrialesii_subsp_tritici_strain_TSO2_JAHBMK020000001_1	Bacillus_cereus_ATCC_14579	Bacillus_cereus_Rock4_18	Bacillus_cereus_genomic	Bacillus_cereus_strain_T4S	Bacillus_inaquosorum_strain_A65_1	Bacillus_inaquosorumstrain_KCTC_13429	Bacillus_rugosus_SPB7	Bacillus_rugosus_strain_A78_1_CP096590_1	Bacillus_sp_RZ2MS9	Bacillus_sp_S1_R2T1_FB	Bacillus_sp_SW7	Bacillus_spizizenii_strain_kcgeb_S11	Bacillus_subtilis_strain_YB_15	Bacillus_subtilis_subsp_spizizenii_TU_B_10	Bacillus_vallismortis_DV1_F_3_JH600197_1	Bacillus sp. SW14
Bacillus_E1_assembly	1	0.0685881	0.0689041	0.0698029	0.0696106	0.0621565	0.639622	0.0704012	0.769125	0.663631	0.751135	0.978514	0.0734856	0.0735393	0.070373	0.0726688	0.784218	0.639423	0.606862	0.0720103	0.0725216	0.0718849	0.0609153	0.0710847
Bacillus_altitudinis_strain_19RS3	0.103098	1	0.881472	0.905441	0.885434	0.25528	0.10179	0.273708	0.102574	0.101774	0.102574	0.100406	0.273084	0.273988	0.27181	0.271602	0.103362	0.101129	0.0998306	0.272757	0.276803	0.273101	0.242479	0.267951
Bacillus_altitudinis_strain_GLB197	0.107638	0.902545	1	0.913228	0.942777	0.26981	0.110292	0.288859	0.108144	0.106063	0.109974	0.10272	0.286599	0.288392	0.283735	0.28818	0.109523	0.107176	0.101819	0.286939	0.29027	0.287183	0.250101	0.283963
Bacillus_altitudinis_strain_GQYP101	0.103642	0.891621	0.88291	1	0.883761	0.256568	0.102828	0.283062	0.10278	0.101713	0.104586	0.0985834	0.277741	0.278683	0.27227	0.276587	0.104262	0.0987896	0.0930717	0.281898	0.279831	0.279155	0.25215	0.279453
Bacillus_altitudinis_strain_W3	0.106945	0.902226	0.938939	0.915492	1	0.261517	0.106329	0.285261	0.10771	0.10377	0.108117	0.10217	0.280862	0.283865	0.278824	0.283082	0.107153	0.103087	0.0981171	0.282525	0.285407	0.285316	0.250576	0.27808
Bacillus_amyloliquefaciens_subsp	0.0924094	0.260019	0.261077	0.263717	0.262117	1	0.0911793	0.539192	0.0933848	0.0911947	0.0908896	0.0868188	0.534003	0.549785	0.519893	0.526214	0.0923141	0.0866611	0.0802818	0.531146	0.533936	0.532572	0.449179	0.513548
Bacillus_anthracis_str_Ames	0.728211	0.0801096	0.0806036	0.0808312	0.0804684	0.0707855	1	0.082608	0.728425	0.69959	0.725049	0.715577	0.0840672	0.0837259	0.0787022	0.0825614	0.715212	0.902164	0.791304	0.0833933	0.0839066	0.0843393	0.0687158	0.0792013
Bacillus_cabrialesii_subsp_tritici_strain_TSO2_JAHBMK020000001_1	0.0947018	0.251641	0.254907	0.25928	0.254991	0.494139	0.0964617	1	0.0956341	0.0950872	0.0941338	0.0887438	0.792649	0.804531	0.805505	0.801191	0.0955036	0.0905992	0.0835921	0.804416	0.794899	0.805863	0.657704	0.76667
Bacillus_cereus_ATCC_14579	0.844831	0.0752868	0.0770175	0.077387	0.0782438	0.0690136	0.705405	0.077624	1	0.71036	0.834569	0.831495	0.0787933	0.0787248	0.0736377	0.0781037	0.828024	0.700164	0.664307	0.078512	0.0791404	0.0792045	0.0660586	0.0762452
Bacillus_cereus_Rock4_18	0.658193	0.0653342	0.0636513	0.0647861	0.0644675	0.0562853	0.613381	0.0635664	0.644213	1	0.666666	0.652125	0.0666411	0.0656129	0.0633121	0.0648959	0.644676	0.616758	0.584833	0.0644244	0.0649313	0.0644532	0.0533864	0.0626627
Bacillus_cereus_genomic	0.774866	0.0721903	0.0740101	0.074328	0.0757249	0.0659671	0.657311	0.0740579	0.781056	0.687082	1	0.758739	0.076091	0.0763828	0.0716764	0.0752808	0.769126	0.659412	0.616998	0.07607	0.075501	0.0762729	0.0643395	0.0742123
Bacillus_cereus_strain_T4S	0.996799	0.0650161	0.0650249	0.0647622	0.0659436	0.0566303	0.636657	0.065268	0.766299	0.660418	0.748626	1	0.0678287	0.0678144	0.0674056	0.0679067	0.782693	0.638615	0.609053	0.0657361	0.0661987	0.0666198	0.0549519	0.0645866
Bacillus_inaquosorum_strain_A65_1	0.0986108	0.255422	0.256213	0.257024	0.255524	0.495658	0.09947	0.798223	0.0975213	0.0975945	0.0958925	0.0932848	1	0.918608	0.811812	0.814472	0.0972432	0.0936215	0.0884908	0.814137	0.790087	0.813279	0.671112	0.77394
Bacillus_inaquosorumstrain_KCTC_13429	0.0983454	0.248886	0.2509	0.254272	0.251616	0.493716	0.100189	0.790875	0.0982015	0.0978736	0.0959665	0.0931377	0.894989	1	0.812071	0.809008	0.0975694	0.093763	0.0889396	0.805387	0.785816	0.804529	0.658314	0.774389
Bacillus_rugosus_SPB7	0.0842433	0.231005	0.228136	0.231953	0.229624	0.447762	0.0835994	0.763236	0.0825915	0.0823626	0.0810516	0.0825472	0.764152	0.781009	1	0.872743	0.0827624	0.0816577	0.0804649	0.786224	0.761067	0.783539	0.646196	0.754051
Bacillus_rugosus_strain_A78_1_CP096590_1	0.101162	0.260785	0.264434	0.2636	0.264814	0.496649	0.101238	0.830639	0.101241	0.0997875	0.100271	0.0960659	0.837143	0.850601	0.951914	1	0.100418	0.0960375	0.0902795	0.856478	0.821539	0.858892	0.695143	0.817252
Bacillus_sp_RZ2MS9	0.873798	0.0814975	0.0832796	0.0829723	0.0834729	0.0717188	0.701991	0.0795502	0.833641	0.7175	0.831223	0.857731	0.0823481	0.0823723	0.0761312	0.0807411	1	0.698366	0.660241	0.0804333	0.0810149	0.0801186	0.0699175	0.0790956
Bacillus_sp_S1_R2T1_FB	0.703149	0.0735957	0.0738635	0.0741092	0.0746815	0.0651572	0.875186	0.074302	0.701762	0.676985	0.703797	0.69429	0.0761885	0.0767824	0.0741279	0.0766007	0.692995	1	0.76538	0.0762694	0.0775886	0.0768793	0.0605993	0.0744716
Bacillus_sp_SW7	0.696265	0.0731344	0.0727528	0.0724652	0.0725584	0.0618672	0.803067	0.0713823	0.697966	0.6726	0.695312	0.689659	0.0726939	0.0729221	0.0719538	0.0729035	0.68749	0.80289	1	0.0722978	0.0744668	0.0723106	0.057946	0.0703008
Bacillus_spizizenii_strain_kcgeb_S11	0.102381	0.261726	0.266513	0.269215	0.265293	0.50206	0.104633	0.832144	0.103323	0.0990181	0.101636	0.0970071	0.836475	0.848279	0.858836	0.857287	0.101786	0.0986982	0.0912474	1	0.81908	0.924502	0.688254	0.798731
Bacillus_subtilis_strain_YB_15	0.0995042	0.261102	0.261753	0.262129	0.262864	0.49365	0.103612	0.805627	0.10053	0.0995733	0.0996446	0.0941727	0.792397	0.808578	0.811397	0.803062	0.100015	0.0969632	0.0894492	0.801686	1	0.804964	0.664348	0.775302
Bacillus_subtilis_subsp_spizizenii_TU_B_10	0.0999448	0.25817	0.259849	0.264543	0.263434	0.497454	0.102128	0.822143	0.099325	0.0993415	0.0985879	0.093922	0.823972	0.837629	0.846384	0.850653	0.0991448	0.0964349	0.0898215	0.91234	0.816345	1	0.686152	0.791669
Bacillus_vallismortis_DV1_F_3_JH600197_1	0.0892387	0.244603	0.245722	0.255358	0.24716	0.462714	0.0873598	0.737472	0.0880846	0.0865005	0.0870134	0.0845739	0.747089	0.752427	0.766352	0.751399	0.0877952	0.083366	0.0782768	0.747054	0.73443	0.745019	1	0.781718
Bacillus sp. SW14	0.0934938	0.248958	0.250945	0.252832	0.248556	0.469534	0.0945028	0.767339	0.0931018	0.0928494	0.092937	0.0893481	0.768352	0.790313	0.794713	0.790701	0.0936769	0.0911218	0.0846025	0.768735	0.76678	0.774567	0.690911	1

## Sheet: Prokka_annotation
locus_tag	ftype	length_bp	gene	EC_number	COG	product
Bacillus_00001	gene	1500	lysS
Bacillus_00001	CDS	1500	lysS	6.1.1.6		Lysine--tRNA ligase
Bacillus_00002	gene	1002	dusB
Bacillus_00002	CDS	1002	dusB	1.3.1.-	COG0042	tRNA-dihydrouridine synthase B
Bacillus_00003	gene	219
Bacillus_00003	CDS	219				hypothetical protein
Bacillus_00004	gene	504	folK
Bacillus_00004	CDS	504	folK	2.7.6.3	COG0801	2-amino-4-hydroxy-6-hydroxymethyldihydropteridine pyrophosphokinase
Bacillus_00005	gene	363	folB
Bacillus_00005	CDS	363	folB	4.1.2.25	COG1539	Dihydroneopterin aldolase
Bacillus_00006	gene	858	folP
Bacillus_00006	CDS	858	folP	2.5.1.15		Dihydropteroate synthase
Bacillus_00007	gene	882	dat_1
Bacillus_00007	CDS	882	dat_1	2.6.1.21		D-alanine aminotransferase
Bacillus_00008	gene	576	pabA
Bacillus_00008	CDS	576	pabA	2.6.1.85	COG0512	Aminodeoxychorismate/anthranilate synthase component 2
Bacillus_00009	gene	1413	pabB
Bacillus_00009	CDS	1413	pabB	2.6.1.85	COG0147	Aminodeoxychorismate synthase component 1
Bacillus_00010	gene	927	cysK_1
Bacillus_00010	CDS	927	cysK_1	2.5.1.47	COG0031	Cysteine synthase
Bacillus_00011	gene	894	prsA2
Bacillus_00011	CDS	894	prsA2	5.2.1.8	COG0760	Foldase protein PrsA 2
Bacillus_00012	gene	876	hslO
Bacillus_00012	CDS	876	hslO		COG1281	33 kDa chaperonin
Bacillus_00013	gene	777	coaX
Bacillus_00013	CDS	777	coaX	2.7.1.33	COG1521	Type III pantothenate kinase
Bacillus_00014	gene	1914	ftsH
Bacillus_00014	CDS	1914	ftsH	3.4.24.-	COG0465	ATP-dependent zinc metalloprotease FtsH
Bacillus_00015	gene	543	hpt
Bacillus_00015	CDS	543	hpt	2.4.2.8		Hypoxanthine-guanine phosphoribosyltransferase
Bacillus_00016	gene	1419	tilS
Bacillus_00016	CDS	1419	tilS	6.3.4.19	COG0037	tRNA(Ile)-lysidine synthase
Bacillus_00017	gene	1017	yabT
Bacillus_00017	CDS	1017	yabT	2.7.11.1	COG0515	putative serine/threonine-protein kinase YabT
Bacillus_00018	gene	738
Bacillus_00018	CDS	738				hypothetical protein
Bacillus_00019	gene	2484	spoIIE
Bacillus_00019	CDS	2484	spoIIE	3.1.3.16	COG2208	Stage II sporulation protein E
Bacillus_00020	gene	76
Bacillus_00020	tRNA	76				tRNA-Glu(ttc)
Bacillus_00021	gene	77
Bacillus_00021	tRNA	77				tRNA-Met(cat)
Bacillus_00022	gene	387	pnp_1
Bacillus_00022	CDS	387	pnp_1	2.7.7.8		Polyribonucleotide nucleotidyltransferase
Bacillus_00023	gene	378	divIC
Bacillus_00023	CDS	378	divIC		COG2919	Cell division protein DivIC
Bacillus_00024	gene	636	yabQ
Bacillus_00024	CDS	636	yabQ			Spore protein YabQ
Bacillus_00025	gene	303	yabP
Bacillus_00025	CDS	303	yabP			Spore protein YabP
Bacillus_00026	gene	261
Bacillus_00026	CDS	261			COG1188	putative protein
Bacillus_00027	gene	1470
Bacillus_00027	CDS	1470				hypothetical protein
Bacillus_00028	gene	1599	murJ_1
Bacillus_00028	CDS	1599	murJ_1			lipid II flippase MurJ
Bacillus_00029	gene	537	spoVT
Bacillus_00029	CDS	537	spoVT		COG2002	Stage V sporulation protein T
Bacillus_00030	gene	3534	mfd
Bacillus_00030	CDS	3534	mfd	3.6.4.-		Transcription-repair-coupling factor
Bacillus_00031	gene	231	fin
Bacillus_00031	CDS	231	fin			Anti-sigma-F factor Fin
Bacillus_00032	gene	567	pth
Bacillus_00032	CDS	567	pth	3.1.1.29	COG0193	Peptidyl-tRNA hydrolase
Bacillus_00033	gene	618	ctc
Bacillus_00033	CDS	618	ctc		COG1825	General stress protein CTC
Bacillus_00034	gene	954	prs
Bacillus_00034	CDS	954	prs	2.7.6.1	COG0462	Ribose-phosphate pyrophosphokinase
Bacillus_00035	gene	1371	glmU
Bacillus_00035	CDS	1371	glmU			Bifunctional protein GlmU
Bacillus_00036	gene	216
Bacillus_00036	CDS	216				hypothetical protein
Bacillus_00037	gene	294	spoVG
Bacillus_00037	CDS	294	spoVG		COG2088	Putative septation protein SpoVG
Bacillus_00038	gene	378	yabJ
Bacillus_00038	CDS	378	yabJ	3.5.99.10	COG0251	2-iminobutanoate/2-iminopropanoate deaminase
Bacillus_00039	gene	858	purR_1
Bacillus_00039	CDS	858	purR_1		COG0503	Pur operon repressor
Bacillus_00040	gene	870	ispE
Bacillus_00040	CDS	870	ispE	2.7.1.148	COG1947	4-diphosphocytidyl-2-C-methyl-D-erythritol kinase
Bacillus_00041	gene	186
Bacillus_00041	CDS	186				hypothetical protein
Bacillus_00042	gene	261	veg
Bacillus_00042	CDS	261	veg		COG4466	Protein Veg
Bacillus_00043	gene	891	yabG
Bacillus_00043	CDS	891	yabG	3.4.-.-		Sporulation-specific protease YabG
Bacillus_00044	gene	879	rsmA
Bacillus_00044	CDS	879	rsmA	2.1.1.182	COG0030	Ribosomal RNA small subunit methyltransferase A
Bacillus_00045	gene	561	rnmV_1
Bacillus_00045	CDS	561	rnmV_1	3.1.26.8	COG1658	Ribonuclease M5
Bacillus_00046	gene	1314
Bacillus_00046	CDS	1314				hypothetical protein
Bacillus_00047	gene	768	ycfH
Bacillus_00047	CDS	768	ycfH	3.1.-.-	COG0084	putative metal-dependent hydrolase YcfH
Bacillus_00048	gene	1995	metG
Bacillus_00048	CDS	1995	metG	6.1.1.10		Methionine--tRNA ligase
Bacillus_00049	gene	285	abrB
Bacillus_00049	CDS	285	abrB		COG2002	Transition state regulatory protein AbrB
Bacillus_00050	gene	879	rsmI
Bacillus_00050	CDS	879	rsmI	2.1.1.198	COG0313	Ribosomal RNA small subunit methyltransferase I
Bacillus_00051	gene	300
Bacillus_00051	CDS	300				hypothetical protein
Bacillus_00052	gene	744	yfiC
Bacillus_00052	CDS	744	yfiC	2.1.1.223		tRNA1(Val) (adenine(37)-N6)-methyltransferase
Bacillus_00053	gene	360	yabA
Bacillus_00053	CDS	360	yabA		COG4467	Initiation-control protein YabA
Bacillus_00054	gene	828
Bacillus_00054	CDS	828				hypothetical protein
Bacillus_00055	gene	990
Bacillus_00055	CDS	990				hypothetical protein
Bacillus_00056	gene	441
Bacillus_00056	CDS	441				hypothetical protein
Bacillus_00057	gene	330	darA
Bacillus_00057	CDS	330	darA		COG3870	Cyclic di-AMP receptor A
Bacillus_00058	gene	639	tmk
Bacillus_00058	CDS	639	tmk	2.7.4.9		Thymidylate kinase
Bacillus_00059	gene	1440	speA_1
Bacillus_00059	CDS	1440	speA_1	4.1.1.19	COG1982	Arginine decarboxylase
Bacillus_00060	gene	1149
Bacillus_00060	CDS	1149				TelA-like protein
Bacillus_00061	gene	615
Bacillus_00061	CDS	615				hypothetical protein
Bacillus_00062	gene	195	csfB
Bacillus_00062	CDS	195	csfB			Anti-sigma-G factor Gin
Bacillus_00063	gene	76
Bacillus_00063	tRNA	76				tRNA-Ala(tgc)
Bacillus_00064	gene	77
Bacillus_00064	tRNA	77				tRNA-Ile(gat)
Bacillus_00065	gene	255
Bacillus_00065	CDS	255				hypothetical protein
Bacillus_00066	gene	264	bofA
Bacillus_00066	CDS	264	bofA			Sigma-K factor-processing regulatory protein BofA
Bacillus_00067	gene	225
Bacillus_00067	CDS	225				hypothetical protein
Bacillus_00068	gene	597	recR
Bacillus_00068	CDS	597	recR		COG0353	Recombination protein RecR
Bacillus_00069	gene	324
Bacillus_00069	CDS	324			COG0718	Nucleoid-associated protein
Bacillus_00070	gene	1692
Bacillus_00070	CDS	1692				hypothetical protein
Bacillus_00071	gene	486	tadA_1
Bacillus_00071	CDS	486	tadA_1	3.5.4.33	COG0590	tRNA-specific adenosine deaminase
Bacillus_00072	gene	546	vibB
Bacillus_00072	CDS	546	vibB	3.3.2.1	COG1535	Vibriobactin-specific isochorismatase
Bacillus_00073	gene	1284	sleL
Bacillus_00073	CDS	1284	sleL	3.2.1.-	COG3858	Cortical fragment-lytic enzyme
Bacillus_00074	gene	624	dgk
Bacillus_00074	CDS	624	dgk	2.7.1.113	COG1428	Deoxyguanosine kinase
Bacillus_00075	gene	654	dck
Bacillus_00075	CDS	654	dck	2.7.1.74	COG1428	Deoxyadenosine/deoxycytidine kinase
Bacillus_00076	gene	93
Bacillus_00076	tRNA	93				tRNA-Ser(tga)
Bacillus_00077	gene	1278	serS
Bacillus_00077	CDS	1278	serS	6.1.1.11	COG0172	Serine--tRNA ligase
Bacillus_00078	gene	591	pdxT
Bacillus_00078	CDS	591	pdxT	4.3.3.6	COG0311	Pyridoxal 5'-phosphate synthase subunit PdxT
Bacillus_00079	gene	885	pdxS
Bacillus_00079	CDS	885	pdxS	4.3.3.6	COG0214	Pyridoxal 5'-phosphate synthase subunit PdxS
Bacillus_00080	gene	1332	dacA
Bacillus_00080	CDS	1332	dacA	3.4.16.4	COG1686	D-alanyl-D-alanine carboxypeptidase DacA
Bacillus_00081	gene	1467	guaB
Bacillus_00081	CDS	1467	guaB	1.1.1.205	COG0516	Inosine-5'-monophosphate dehydrogenase
Bacillus_00082	gene	987
Bacillus_00082	CDS	987				hypothetical protein
Bacillus_00083	gene	76
Bacillus_00083	tRNA	76				tRNA-Ala(tgc)
Bacillus_00084	gene	77
Bacillus_00084	tRNA	77				tRNA-Ile(gat)
Bacillus_00085	gene	255
Bacillus_00085	CDS	255				hypothetical protein
Bacillus_00086	gene	2466	gyrA
Bacillus_00086	CDS	2466	gyrA	5.6.2.2	COG0188	DNA gyrase subunit A
Bacillus_00087	gene	1923	gyrB
Bacillus_00087	CDS	1923	gyrB	5.6.2.2	COG0187	DNA gyrase subunit B
Bacillus_00088	gene	246
Bacillus_00088	CDS	246				hypothetical protein
Bacillus_00089	gene	1113	recF_1
Bacillus_00089	CDS	1113	recF_1		COG1195	DNA replication and repair protein RecF
Bacillus_00090	gene	216
Bacillus_00090	CDS	216				hypothetical protein
Bacillus_00091	gene	1137	dnaN
Bacillus_00091	CDS	1137	dnaN		COG0592	Beta sliding clamp
Bacillus_00092	gene	1341	dnaA
Bacillus_00092	CDS	1341	dnaA		COG0593	Chromosomal replication initiator protein DnaA
Bacillus_00093	gene	351	rnpA
Bacillus_00093	CDS	351	rnpA	3.1.26.5	COG0594	Ribonuclease P protein component
Bacillus_00094	gene	780	misCA
Bacillus_00094	CDS	780	misCA		COG0706	Membrane protein insertase MisCA
Bacillus_00095	gene	627
Bacillus_00095	CDS	627				hypothetical protein
Bacillus_00096	gene	1380	mnmE
Bacillus_00096	CDS	1380	mnmE	3.6.-.-	COG0486	tRNA modification GTPase MnmE
Bacillus_00097	gene	1887	mnmG
Bacillus_00097	CDS	1887	mnmG			tRNA uridine 5-carboxymethylaminomethyl modification enzyme MnmG
Bacillus_00098	gene	720	rsmG
Bacillus_00098	CDS	720	rsmG	2.1.1.-	COG0357	Ribosomal RNA small subunit methyltransferase G
Bacillus_00099	gene	852	noc
Bacillus_00099	CDS	852	noc		COG1475	Nucleoid occlusion protein
Bacillus_00100	gene	441
Bacillus_00100	CDS	441				hypothetical protein
Bacillus_00101	gene	762	soj
Bacillus_00101	CDS	762	soj	3.6.-.-	COG1192	Sporulation initiation inhibitor protein Soj
Bacillus_00102	gene	849	spo0J
Bacillus_00102	CDS	849	spo0J		COG1475	Stage 0 sporulation protein J
Bacillus_00103	gene	618
Bacillus_00103	CDS	618				hypothetical protein
Bacillus_00104	gene	999
Bacillus_00104	CDS	999				hypothetical protein
Bacillus_00105	gene	207
Bacillus_00105	CDS	207				hypothetical protein
Bacillus_00106	gene	2004	ynfF
Bacillus_00106	CDS	2004	ynfF	1.8.99.-	COG1104	putative dimethyl sulfoxide reductase chain YnfF
Bacillus_00107	gene	1101	ychF
Bacillus_00107	CDS	1101	ychF		COG0012	Ribosome-binding ATPase YchF
Bacillus_00108	gene	288	rpsF
Bacillus_00108	CDS	288	rpsF		COG0360	30S ribosomal protein S6
Bacillus_00109	gene	522	ssbA
Bacillus_00109	CDS	522	ssbA		COG0629	Single-stranded DNA-binding protein A
Bacillus_00110	gene	240	rpsR
Bacillus_00110	CDS	240	rpsR		COG0238	30S ribosomal protein S18
Bacillus_00111	gene	759	exoA
Bacillus_00111	CDS	759	exoA	3.1.11.2	COG0708	Exodeoxyribonuclease
Bacillus_00112	gene	936	ccpB
Bacillus_00112	CDS	936	ccpB			Catabolite control protein B
Bacillus_00113	gene	381
Bacillus_00113	CDS	381				hypothetical protein
Bacillus_00114	gene	555	maa
Bacillus_00114	CDS	555	maa	2.3.1.79	COG0110	Maltose O-acetyltransferase
Bacillus_00115	gene	1356	ydjE
Bacillus_00115	CDS	1356	ydjE			Inner membrane metabolite transport protein YdjE
Bacillus_00116	gene	924
Bacillus_00116	CDS	924				hypothetical protein
Bacillus_00117	gene	2070
Bacillus_00117	CDS	2070		5.1.3.11		Cellobiose 2-epimerase
Bacillus_00118	gene	543
Bacillus_00118	CDS	543				hypothetical protein
Bacillus_00119	gene	1245	C2-hpah
Bacillus_00119	CDS	1245	C2-hpah	1.14.14.9		p-hydroxyphenylacetate 3-hydroxylase, oxygenase component
Bacillus_00120	gene	543	ssuE
Bacillus_00120	CDS	543	ssuE	1.5.1.38	COG0431	FMN reductase (NADPH)
Bacillus_00121	gene	1320	rarA
Bacillus_00121	CDS	1320	rarA		COG2256	Replication-associated recombination protein A
Bacillus_00122	gene	387
Bacillus_00122	CDS	387				hypothetical protein
Bacillus_00123	gene	894	rhaS_1
Bacillus_00123	CDS	894	rhaS_1			HTH-type transcriptional activator RhaS
Bacillus_00124	gene	366
Bacillus_00124	CDS	366				hypothetical protein
Bacillus_00125	gene	186
Bacillus_00125	CDS	186				hypothetical protein
Bacillus_00126	gene	918
Bacillus_00126	CDS	918				hypothetical protein
Bacillus_00127	gene	414
Bacillus_00127	CDS	414				hypothetical protein
Bacillus_00128	gene	567	yyaP
Bacillus_00128	CDS	567	yyaP		COG0262	putative protein YyaP
Bacillus_00129	gene	357
Bacillus_00129	CDS	357				hypothetical protein
Bacillus_00130	gene	174
Bacillus_00130	CDS	174				hypothetical protein
Bacillus_00131	gene	1233	fabF_1
Bacillus_00131	CDS	1233	fabF_1	2.3.1.179	COG0304	3-oxoacyl-[acyl-carrier-protein] synthase 2
Bacillus_00132	gene	837
Bacillus_00132	CDS	837				hypothetical protein
Bacillus_00133	gene	249
Bacillus_00133	CDS	249				hypothetical protein
Bacillus_00134	gene	933	blaZ
Bacillus_00134	CDS	933	blaZ	3.5.2.6		Beta-lactamase 3
Bacillus_00135	gene	645	barS1
Bacillus_00135	CDS	645	barS1	1.1.1.413		A-factor type gamma-butyrolactone 1'-reductase (1S-forming)
Bacillus_00136	gene	135
Bacillus_00136	CDS	135				hypothetical protein
Bacillus_00137	gene	402
Bacillus_00137	CDS	402				hypothetical protein
Bacillus_00138	gene	1299
Bacillus_00138	CDS	1299				hypothetical protein
Bacillus_00139	gene	567
Bacillus_00139	CDS	567				hypothetical protein
Bacillus_00140	gene	426
Bacillus_00140	CDS	426				hypothetical protein
Bacillus_00141	gene	249	yjbR
Bacillus_00141	CDS	249	yjbR		COG2315	putative protein YjbR
Bacillus_00142	gene	462
Bacillus_00142	CDS	462				hypothetical protein
Bacillus_00143	gene	393	glpE_1
Bacillus_00143	CDS	393	glpE_1	2.8.1.1		Thiosulfate sulfurtransferase GlpE
Bacillus_00144	gene	420	slyA_1
Bacillus_00144	CDS	420	slyA_1			Transcriptional regulator SlyA
Bacillus_00145	gene	663	gloB_1
Bacillus_00145	CDS	663	gloB_1	3.1.2.6		Hydroxyacylglutathione hydrolase
Bacillus_00146	gene	234
Bacillus_00146	CDS	234				hypothetical protein
Bacillus_00147	gene	807
Bacillus_00147	CDS	807				hypothetical protein
Bacillus_00148	gene	174
Bacillus_00148	CDS	174				hypothetical protein
Bacillus_00149	gene	1311	garP
Bacillus_00149	CDS	1311	garP			putative galactarate transporter
Bacillus_00150	gene	111
Bacillus_00150	CDS	111				hypothetical protein
Bacillus_00151	gene	447
Bacillus_00151	CDS	447				hypothetical protein
Bacillus_00152	gene	930	ppaC
Bacillus_00152	CDS	930	ppaC	3.6.1.1	COG1227	Manganese-dependent inorganic pyrophosphatase
Bacillus_00153	gene	378	yybR
Bacillus_00153	CDS	378	yybR		COG1733	putative HTH-type transcriptional regulator YybR
Bacillus_00154	gene	483	cotF
Bacillus_00154	CDS	483	cotF		COG5577	Spore coat protein F
Bacillus_00155	gene	150
Bacillus_00155	CDS	150				hypothetical protein
Bacillus_00156	gene	930
Bacillus_00156	CDS	930				hypothetical protein
Bacillus_00157	gene	1980	gdpP
Bacillus_00157	CDS	1980	gdpP	3.1.4.59	COG3887	Cyclic-di-AMP phosphodiesterase GdpP
Bacillus_00158	gene	450	rplI
Bacillus_00158	CDS	450	rplI			50S ribosomal protein L9
Bacillus_00159	gene	2118
Bacillus_00159	CDS	2118				hypothetical protein
Bacillus_00160	gene	1203	yycB
Bacillus_00160	CDS	1203	yycB		COG2807	putative transporter YycB
Bacillus_00161	gene	144	yycC
Bacillus_00161	CDS	144	yycC			putative protein YycC
Bacillus_00162	gene	174
Bacillus_00162	CDS	174				hypothetical protein
Bacillus_00163	gene	201
Bacillus_00163	CDS	201				hypothetical protein
Bacillus_00164	gene	1365	dnaC
Bacillus_00164	CDS	1365	dnaC	3.6.4.12	COG0305	Replicative DNA helicase
Bacillus_00165	gene	423	yycE
Bacillus_00165	CDS	423	yycE			putative protein YycE
Bacillus_00166	gene	1293	purA
Bacillus_00166	CDS	1293	purA	6.3.4.4	COG0104	Adenylosuccinate synthetase
Bacillus_00167	gene	76
Bacillus_00167	tRNA	76				tRNA-Lys(ttt)
Bacillus_00168	gene	72
Bacillus_00168	tRNA	72				tRNA-Glu(ttc)
Bacillus_00169	gene	77
Bacillus_00169	tRNA	77				tRNA-Asp(gtc)
Bacillus_00170	gene	74
Bacillus_00170	tRNA	74				tRNA-Phe(gaa)
Bacillus_00171	gene	711	walR_1
Bacillus_00171	CDS	711	walR_1		COG0745	Transcriptional regulatory protein WalR
Bacillus_00172	gene	1836	walK
Bacillus_00172	CDS	1836	walK	2.7.13.3		Sensor histidine kinase WalK
Bacillus_00173	gene	1377	yycH
Bacillus_00173	CDS	1377	yycH		COG4863	Two-component system WalR/WalK regulatory protein YycH
Bacillus_00174	gene	843	yycI
Bacillus_00174	CDS	843	yycI		COG4853	Two-component system WalR/WalK regulatory protein YycI
Bacillus_00175	gene	795	yycJ
Bacillus_00175	CDS	795	yycJ	3.-.-.-	COG1235	Putative metallo-hydrolase YycJ
Bacillus_00176	gene	1203	htrA_1
Bacillus_00176	CDS	1203	htrA_1	3.4.21.107	COG0265	Serine protease Do-like HtrA
Bacillus_00177	gene	501
Bacillus_00177	CDS	501				hypothetical protein
Bacillus_00178	gene	900
Bacillus_00178	CDS	900				hypothetical protein
Bacillus_00179	gene	684	tcrX
Bacillus_00179	CDS	684	tcrX		COG0745	putative transcriptional regulatory protein TcrX
Bacillus_00180	gene	1452	rcsC_1
Bacillus_00180	CDS	1452	rcsC_1	2.7.13.3		Sensor histidine kinase RcsC
Bacillus_00181	gene	1386	rocR
Bacillus_00181	CDS	1386	rocR		COG3829	Arginine utilization regulatory protein RocR
Bacillus_00182	gene	1206	rocD
Bacillus_00182	CDS	1206	rocD	2.6.1.13	COG4992	Ornithine aminotransferase
Bacillus_00183	gene	1404	rocE
Bacillus_00183	CDS	1404	rocE		COG0833	Amino-acid permease RocE
Bacillus_00184	gene	891	rocF
Bacillus_00184	CDS	891	rocF	3.5.3.1	COG0010	Arginase
Bacillus_00185	gene	117
Bacillus_00185	CDS	117				hypothetical protein
Bacillus_00186	gene	1098	rapG
Bacillus_00186	CDS	1098	rapG	3.1.-.-		Response regulator aspartate phosphatase G
Bacillus_00187	gene	471	yycN_1
Bacillus_00187	CDS	471	yycN_1	2.3.1.-	COG0454	putative N-acetyltransferase YycN
Bacillus_00188	gene	741
Bacillus_00188	CDS	741				hypothetical protein
Bacillus_00189	gene	1164
Bacillus_00189	CDS	1164				hypothetical protein
Bacillus_00190	gene	237
Bacillus_00190	CDS	237				hypothetical protein
Bacillus_00191	gene	171
Bacillus_00191	CDS	171				hypothetical protein
Bacillus_00192	gene	1212	fdhA
Bacillus_00192	CDS	1212	fdhA	1.2.1.46		Glutathione-independent formaldehyde dehydrogenase
Bacillus_00193	gene	414
Bacillus_00193	CDS	414				hypothetical protein
Bacillus_00194	gene	171
Bacillus_00194	CDS	171				hypothetical protein
Bacillus_00195	gene	480	rlmH
Bacillus_00195	CDS	480	rlmH	2.1.1.177	COG1576	Ribosomal RNA large subunit methyltransferase H
Bacillus_00196	gene	1761	recF_2
Bacillus_00196	CDS	1761	recF_2			DNA replication and repair protein RecF
Bacillus_00197	gene	1548	rep
Bacillus_00197	CDS	1548	rep	3.6.4.12		ATP-dependent DNA helicase Rep
Bacillus_00198	gene	1926	fbp
Bacillus_00198	CDS	1926	fbp	3.1.3.11	COG3855	Fructose-1,6-bisphosphatase class 3
Bacillus_00199	gene	630	yydI
Bacillus_00199	CDS	630	yydI			putative peptide export ATP-binding protein YydI
Bacillus_00200	gene	723	yydJ
Bacillus_00200	CDS	723	yydJ			putative peptide export permease protein YydJ
Bacillus_00201	gene	159
Bacillus_00201	CDS	159				hypothetical protein
Bacillus_00202	gene	711	yydK
Bacillus_00202	CDS	711	yydK		COG2188	putative HTH-type transcriptional regulator YydK
Bacillus_00203	gene	1869	bglF_1
Bacillus_00203	CDS	1869	bglF_1		COG1263	PTS system beta-glucoside-specific EIIBCA component
Bacillus_00204	gene	1440	bglA
Bacillus_00204	CDS	1440	bglA	3.2.1.86	COG2723	Aryl-phospho-beta-D-glucosidase BglA
Bacillus_00205	gene	1353
Bacillus_00205	CDS	1353				hypothetical protein
Bacillus_00206	gene	162
Bacillus_00206	CDS	162				hypothetical protein
Bacillus_00207	gene	198
Bacillus_00207	CDS	198				hypothetical protein
Bacillus_00208	gene	1743	bmrA_1
Bacillus_00208	CDS	1743	bmrA_1	3.6.3.-	COG1132	Multidrug resistance ABC transporter ATP-binding/permease protein BmrA
Bacillus_00209	gene	96
Bacillus_00209	CDS	96				hypothetical protein
Bacillus_00210	gene	93
Bacillus_00210	CDS	93				hypothetical protein
Bacillus_00211	gene	93
Bacillus_00211	CDS	93				hypothetical protein
Bacillus_00212	gene	246
Bacillus_00212	CDS	246				hypothetical protein
Bacillus_00213	gene	1530	ahpF
Bacillus_00213	CDS	1530	ahpF	1.6.99.3	COG3634	NADH dehydrogenase
Bacillus_00214	gene	564	ahpC_1
Bacillus_00214	CDS	564	ahpC_1	1.11.1.15	COG0450	Alkyl hydroperoxide reductase C
Bacillus_00215	gene	1428	mleN_1
Bacillus_00215	CDS	1428	mleN_1		COG1757	Malate-2H(+)/Na(+)-lactate antiporter
Bacillus_00216	gene	1404	gntZ
Bacillus_00216	CDS	1404	gntZ	1.1.1.343	COG0362	6-phosphogluconate dehydrogenase, NAD(+)-dependent, decarboxylating
Bacillus_00217	gene	1347	gntT
Bacillus_00217	CDS	1347	gntT		COG2610	High-affinity gluconate transporter
Bacillus_00218	gene	1542	xylB_1
Bacillus_00218	CDS	1542	xylB_1	2.7.1.17	COG1070	Xylulose kinase
Bacillus_00219	gene	732
Bacillus_00219	CDS	732				hypothetical protein
Bacillus_00220	gene	1149	garK
Bacillus_00220	CDS	1149	garK	2.7.1.165	COG1929	Glycerate 2-kinase
Bacillus_00221	gene	1032	yxaB
Bacillus_00221	CDS	1032	yxaB	2.-.-.-	COG5039	General stress protein 30
Bacillus_00222	gene	1578	nhaG
Bacillus_00222	CDS	1578	nhaG			Na(+)/H(+) antiporter NhaG
Bacillus_00223	gene	1809
Bacillus_00223	CDS	1809				hypothetical protein
Bacillus_00224	gene	513
Bacillus_00224	CDS	513				hypothetical protein
Bacillus_00225	gene	498
Bacillus_00225	CDS	498				hypothetical protein
Bacillus_00226	gene	138
Bacillus_00226	CDS	138				hypothetical protein
Bacillus_00227	gene	471
Bacillus_00227	CDS	471				hypothetical protein
Bacillus_00228	gene	489
Bacillus_00228	CDS	489				hypothetical protein
Bacillus_00229	gene	483
Bacillus_00229	CDS	483				hypothetical protein
Bacillus_00230	gene	1071	hcaB_1
Bacillus_00230	CDS	1071	hcaB_1	1.3.1.87		3-phenylpropionate-dihydrodiol/cinnamic acid-dihydrodiol dehydrogenase
Bacillus_00231	gene	576	yxaF_1
Bacillus_00231	CDS	576	yxaF_1			putative HTH-type transcriptional regulator YxaF
Bacillus_00232	gene	1014	qdoI
Bacillus_00232	CDS	1014	qdoI	1.13.11.24	COG1917	Quercetin 2,3-dioxygenase
Bacillus_00233	gene	1209
Bacillus_00233	CDS	1209				hypothetical protein
Bacillus_00234	gene	648
Bacillus_00234	CDS	648				IS1182 family transposase ISOih1
Bacillus_00235	gene	654
Bacillus_00235	CDS	654				IS1182 family transposase ISOih1
Bacillus_00236	gene	456
Bacillus_00236	CDS	456				hypothetical protein
Bacillus_00237	gene	426
Bacillus_00237	CDS	426				hypothetical protein
Bacillus_00238	gene	1233	yxaL
Bacillus_00238	CDS	1233	yxaL		COG1520	putative protein YxaL
Bacillus_00239	gene	468
Bacillus_00239	CDS	468				hypothetical protein
Bacillus_00240	gene	171
Bacillus_00240	CDS	171				hypothetical protein
Bacillus_00241	gene	1338	alkH
Bacillus_00241	CDS	1338	alkH	1.2.1.3		Aldehyde dehydrogenase
Bacillus_00242	gene	1266	slmA
Bacillus_00242	CDS	1266	slmA			Nucleoid occlusion factor SlmA
Bacillus_00243	gene	162
Bacillus_00243	CDS	162				hypothetical protein
Bacillus_00244	gene	822	bacC_1
Bacillus_00244	CDS	822	bacC_1	1.1.1.385		Dihydroanticapsin 7-dehydrogenase
Bacillus_00245	gene	252
Bacillus_00245	CDS	252				hypothetical protein
Bacillus_00246	gene	1881	htpG
Bacillus_00246	CDS	1881	htpG		COG0326	Chaperone protein HtpG
Bacillus_00247	gene	1362	csbC_1
Bacillus_00247	CDS	1362	csbC_1			putative metabolite transport protein CsbC
Bacillus_00248	gene	513
Bacillus_00248	CDS	513				hypothetical protein
Bacillus_00249	gene	579
Bacillus_00249	CDS	579				hypothetical protein
Bacillus_00250	gene	801
Bacillus_00250	CDS	801				IS3 family transposase ISBsu1
Bacillus_00251	gene	333
Bacillus_00251	CDS	333				hypothetical protein
Bacillus_00252	gene	306
Bacillus_00252	CDS	306				hypothetical protein
Bacillus_00253	gene	651
Bacillus_00253	CDS	651				hypothetical protein
Bacillus_00254	gene	933	iolS_1
Bacillus_00254	CDS	933	iolS_1	1.1.1.-	COG0667	Aldo-keto reductase IolS
Bacillus_00255	gene	756	srlR
Bacillus_00255	CDS	756	srlR		COG1349	Glucitol operon repressor
Bacillus_00256	gene	1464	iolA
Bacillus_00256	CDS	1464	iolA	1.2.1.-	COG1012	Malonate-semialdehyde dehydrogenase
Bacillus_00257	gene	816	iolB
Bacillus_00257	CDS	816	iolB	5.3.1.30	COG3718	5-deoxy-glucuronate isomerase
Bacillus_00258	gene	978	iolC
Bacillus_00258	CDS	978	iolC	2.7.1.92	COG0524	5-dehydro-2-deoxygluconokinase
Bacillus_00259	gene	1914	iolD
Bacillus_00259	CDS	1914	iolD	3.7.1.22	COG3962	3D-(3,5/4)-trihydroxycyclohexane-1,2-dione hydrolase
Bacillus_00260	gene	894	iolE
Bacillus_00260	CDS	894	iolE	4.2.1.44	COG1082	Inosose dehydratase
Bacillus_00261	gene	1332	iolT_1
Bacillus_00261	CDS	1332	iolT_1			Major myo-inositol transporter IolT
Bacillus_00262	gene	1035	iolG_1
Bacillus_00262	CDS	1035	iolG_1	1.1.1.18	COG0673	Inositol 2-dehydrogenase/D-chiro-inositol 3-dehydrogenase
Bacillus_00263	gene	870
Bacillus_00263	CDS	870				hypothetical protein
Bacillus_00264	gene	837	iolI
Bacillus_00264	CDS	837	iolI	5.3.99.11	COG1082	Inosose isomerase
Bacillus_00265	gene	873	iolJ
Bacillus_00265	CDS	873	iolJ	4.1.2.29	COG0191	6-phospho-5-dehydro-2-deoxy-D-gluconate aldolase
Bacillus_00266	gene	966	yxeB
Bacillus_00266	CDS	966	yxeB		COG0614	Iron(3+)-hydroxamate-binding protein YxeB
Bacillus_00267	gene	399
Bacillus_00267	CDS	399				hypothetical protein
Bacillus_00268	gene	690	graR_1
Bacillus_00268	CDS	690	graR_1		COG0745	Response regulator protein GraR
Bacillus_00269	gene	978	graS_1
Bacillus_00269	CDS	978	graS_1	2.7.13.3	COG0642	Sensor histidine kinase GraS
Bacillus_00270	gene	774	yxdL_1
Bacillus_00270	CDS	774	yxdL_1		COG1136	ABC transporter ATP-binding protein YxdL
Bacillus_00271	gene	1875	yxdM_1
Bacillus_00271	CDS	1875	yxdM_1			ABC transporter permease protein YxdM
Bacillus_00272	gene	351	yxeA
Bacillus_00272	CDS	351	yxeA		COG5294	putative protein YxeA
Bacillus_00273	gene	354
Bacillus_00273	CDS	354				hypothetical protein
Bacillus_00274	gene	357	yxeE
Bacillus_00274	CDS	357	yxeE			putative protein YxeE
Bacillus_00275	gene	561
Bacillus_00275	CDS	561				hypothetical protein
Bacillus_00276	gene	813	yidA
Bacillus_00276	CDS	813	yidA	3.1.3.23	COG0561	Sugar phosphatase YidA
Bacillus_00277	gene	987	yxeI
Bacillus_00277	CDS	987	yxeI		COG3049	putative protein YxeI
Bacillus_00278	gene	1110
Bacillus_00278	CDS	1110				hypothetical protein
Bacillus_00279	gene	252
Bacillus_00279	CDS	252				hypothetical protein
Bacillus_00280	gene	576
Bacillus_00280	CDS	576				hypothetical protein
Bacillus_00281	gene	942	deoR_1
Bacillus_00281	CDS	942	deoR_1		COG2390	Deoxyribonucleoside regulator
Bacillus_00282	gene	672	deoC
Bacillus_00282	CDS	672	deoC	4.1.2.4	COG0274	Deoxyribose-phosphate aldolase
Bacillus_00283	gene	1182	nupC
Bacillus_00283	CDS	1182	nupC		COG1972	Nucleoside permease NupC
Bacillus_00284	gene	1302	pdp
Bacillus_00284	CDS	1302	pdp	2.4.2.2	COG0213	Pyrimidine-nucleoside phosphorylase
Bacillus_00285	gene	1428	rocC_1
Bacillus_00285	CDS	1428	rocC_1		COG0833	Amino-acid permease RocC
Bacillus_00286	gene	957	hutG
Bacillus_00286	CDS	957	hutG	3.5.3.8	COG0010	Formimidoylglutamase
Bacillus_00287	gene	1266	hutI
Bacillus_00287	CDS	1266	hutI	3.5.2.7	COG1228	Imidazolonepropionase
Bacillus_00288	gene	1668	hutU
Bacillus_00288	CDS	1668	hutU	4.2.1.49	COG2987	Urocanate hydratase
Bacillus_00289	gene	1527	hutH
Bacillus_00289	CDS	1527	hutH	4.3.1.3	COG2986	Histidine ammonia-lyase
Bacillus_00290	gene	447	hutP
Bacillus_00290	CDS	447	hutP			Hut operon positive regulatory protein
Bacillus_00291	gene	240
Bacillus_00291	CDS	240				hypothetical protein
Bacillus_00292	gene	1419	abn2
Bacillus_00292	CDS	1419	abn2	3.2.1.99	COG3507	Extracellular endo-alpha-(1->5)-L-arabinanase 2
Bacillus_00293	gene	366
Bacillus_00293	CDS	366				hypothetical protein
Bacillus_00294	gene	270
Bacillus_00294	CDS	270				hypothetical protein
Bacillus_00295	gene	1605	yxiD
Bacillus_00295	CDS	1605	yxiD	3.1.-.-	COG5444	Ribonuclease YxiD
Bacillus_00296	gene	393
Bacillus_00296	CDS	393				hypothetical protein
Bacillus_00297	gene	318
Bacillus_00297	CDS	318				hypothetical protein
Bacillus_00298	gene	519
Bacillus_00298	CDS	519				hypothetical protein
Bacillus_00299	gene	1830	bglF_2
Bacillus_00299	CDS	1830	bglF_2		COG1263	PTS system beta-glucoside-specific EIIBCA component
Bacillus_00300	gene	1404	bglH
Bacillus_00300	CDS	1404	bglH	3.2.1.86	COG2723	Aryl-phospho-beta-D-glucosidase BglH
Bacillus_00301	gene	447	teaD_1
Bacillus_00301	CDS	447	teaD_1		COG0589	TRAP-T-associated universal stress protein TeaD
Bacillus_00302	gene	765
Bacillus_00302	CDS	765				hypothetical protein
Bacillus_00303	gene	939
Bacillus_00303	CDS	939				hypothetical protein
Bacillus_00304	gene	7032	wapA
Bacillus_00304	CDS	7032	wapA	3.1.-.-		tRNA3(Ser)-specific nuclease WapA
Bacillus_00305	gene	483
Bacillus_00305	CDS	483				hypothetical protein
Bacillus_00306	gene	411
Bacillus_00306	CDS	411				hypothetical protein
Bacillus_00307	gene	246
Bacillus_00307	CDS	246				hypothetical protein
Bacillus_00308	gene	345
Bacillus_00308	CDS	345				hypothetical protein
Bacillus_00309	gene	324
Bacillus_00309	CDS	324				hypothetical protein
Bacillus_00310	gene	417
Bacillus_00310	CDS	417				hypothetical protein
Bacillus_00311	gene	351
Bacillus_00311	CDS	351				hypothetical protein
Bacillus_00312	gene	522
Bacillus_00312	CDS	522				hypothetical protein
Bacillus_00313	gene	336
Bacillus_00313	CDS	336				hypothetical protein
Bacillus_00314	gene	1149	yxiM
Bacillus_00314	CDS	1149	yxiM	3.1.-.-	COG2755	putative esterase YxiM
Bacillus_00315	gene	1440	dbpA_1
Bacillus_00315	CDS	1440	dbpA_1	3.6.4.13	COG0513	ATP-dependent RNA helicase DbpA
Bacillus_00316	gene	1284
Bacillus_00316	CDS	1284				hypothetical protein
Bacillus_00317	gene	681
Bacillus_00317	CDS	681				hypothetical protein
Bacillus_00318	gene	828	licT
Bacillus_00318	CDS	828	licT		COG3711	Transcription antiterminator LicT
Bacillus_00319	gene	732	bglS
Bacillus_00319	CDS	732	bglS	3.2.1.73	COG2273	Beta-glucanase
Bacillus_00320	gene	582
Bacillus_00320	CDS	582				hypothetical protein
Bacillus_00321	gene	1281	citN
Bacillus_00321	CDS	1281	citN		COG2851	Citrate transporter
Bacillus_00322	gene	2061	katE
Bacillus_00322	CDS	2061	katE	1.11.1.6	COG0753	Catalase HPII
Bacillus_00323	gene	291
Bacillus_00323	CDS	291				hypothetical protein
Bacillus_00324	gene	1530	nikA_1
Bacillus_00324	CDS	1530	nikA_1		COG0747	Nickel-binding protein NikA
Bacillus_00325	gene	930	gsiC_1
Bacillus_00325	CDS	930	gsiC_1		COG0601	Glutathione transport system permease protein GsiC
Bacillus_00326	gene	813	nikC_1
Bacillus_00326	CDS	813	nikC_1		COG1173	Nickel import system permease protein NikC
Bacillus_00327	gene	807	cntD
Bacillus_00327	CDS	807	cntD	7.2.2.-	COG0444	Metal-staphylopine import system ATP-binding protein CntD
Bacillus_00328	gene	762	oppF_1
Bacillus_00328	CDS	762	oppF_1		COG4608	Oligopeptide transport ATP-binding protein OppF
Bacillus_00329	gene	1368	dinF
Bacillus_00329	CDS	1368	dinF		COG0534	DNA damage-inducible protein F
Bacillus_00330	gene	1194	nupG
Bacillus_00330	CDS	1194	nupG		COG1972	Purine nucleoside transport protein NupG
Bacillus_00331	gene	753	yueD_1
Bacillus_00331	CDS	753	yueD_1	1.1.1.320		Benzil reductase ((S)-benzoin forming)
Bacillus_00332	gene	774	scoA
Bacillus_00332	CDS	774	scoA	2.8.3.5	COG1788	putative succinyl-CoA:3-ketoacid coenzyme A transferase subunit A
Bacillus_00333	gene	657	scoB_1
Bacillus_00333	CDS	657	scoB_1	2.8.3.5	COG2057	putative succinyl-CoA:3-ketoacid coenzyme A transferase subunit B
Bacillus_00334	gene	1137	metE_1
Bacillus_00334	CDS	1137	metE_1	2.1.1.14		5-methyltetrahydropteroyltriglutamate--homocysteine methyltransferase
Bacillus_00335	gene	1134	metE_2
Bacillus_00335	CDS	1134	metE_2	2.1.1.14	COG0620	5-methyltetrahydropteroyltriglutamate--homocysteine methyltransferase
Bacillus_00336	gene	1242
Bacillus_00336	CDS	1242		2.4.1.-	COG1819	PGL/p-HBAD biosynthesis glycosyltransferase
Bacillus_00337	gene	171
Bacillus_00337	CDS	171				hypothetical protein
Bacillus_00338	gene	1233	pepT_1
Bacillus_00338	CDS	1233	pepT_1	3.4.11.4	COG2195	Peptidase T
Bacillus_00339	gene	657	liaR_1
Bacillus_00339	CDS	657	liaR_1		COG2197	Transcriptional regulatory protein LiaR
Bacillus_00340	gene	1239
Bacillus_00340	CDS	1239				hypothetical protein
Bacillus_00341	gene	474
Bacillus_00341	CDS	474				hypothetical protein
Bacillus_00342	gene	879	cysL_1
Bacillus_00342	CDS	879	cysL_1		COG0583	HTH-type transcriptional regulator CysL
Bacillus_00343	gene	507
Bacillus_00343	CDS	507				hypothetical protein
Bacillus_00344	gene	1023	lnpD
Bacillus_00344	CDS	1023	lnpD	5.1.3.2		UDP-glucose 4-epimerase
Bacillus_00345	gene	930
Bacillus_00345	CDS	930				hypothetical protein
Bacillus_00346	gene	837
Bacillus_00346	CDS	837				hypothetical protein
Bacillus_00347	gene	1458	aldY
Bacillus_00347	CDS	1458	aldY	1.2.1.3	COG1012	Putative aldehyde dehydrogenase AldY
Bacillus_00348	gene	894	lrp
Bacillus_00348	CDS	894	lrp			Leucine-rich protein
Bacillus_00349	gene	1098	msmX_1
Bacillus_00349	CDS	1098	msmX_1	7.5.2.-	COG3839	Oligosaccharides import ATP-binding protein MsmX
Bacillus_00350	gene	729
Bacillus_00350	CDS	729				hypothetical protein
Bacillus_00351	gene	840
Bacillus_00351	CDS	840				hypothetical protein
Bacillus_00352	gene	207
Bacillus_00352	CDS	207				hypothetical protein
Bacillus_00353	gene	1689	htpX_1
Bacillus_00353	CDS	1689	htpX_1	3.4.24.-		Protease HtpX
Bacillus_00354	gene	1353	cimH_1
Bacillus_00354	CDS	1353	cimH_1		COG3493	Citrate/malate transporter
Bacillus_00355	gene	1404	cydA
Bacillus_00355	CDS	1404	cydA	1.10.3.-	COG1271	Cytochrome bd ubiquinol oxidase subunit 1
Bacillus_00356	gene	1014	cydB
Bacillus_00356	CDS	1014	cydB	7.1.1.7	COG1294	Cytochrome bd-I ubiquinol oxidase subunit 2
Bacillus_00357	gene	1704	cydD
Bacillus_00357	CDS	1704	cydD		COG4988	ATP-binding/permease protein CydD
Bacillus_00358	gene	1728
Bacillus_00358	CDS	1728			COG1132	putative ABC transporter ATP-binding/permease protein
Bacillus_00359	gene	831	nnrD
Bacillus_00359	CDS	831	nnrD	4.2.1.136	COG0063	ADP-dependent (S)-NAD(P)H-hydrate dehydratase
Bacillus_00360	gene	1374
Bacillus_00360	CDS	1374				hypothetical protein
Bacillus_00361	gene	537	sigY
Bacillus_00361	CDS	537	sigY		COG1595	RNA polymerase sigma factor SigY
Bacillus_00362	gene	321	yxlC
Bacillus_00362	CDS	321	yxlC			putative protein YxlC
Bacillus_00363	gene	207	yxlD
Bacillus_00363	CDS	207	yxlD			Negative regulatory protein YxlD
Bacillus_00364	gene	189	yxlE
Bacillus_00364	CDS	189	yxlE			Negative regulatory protein YxlE
Bacillus_00365	gene	888	yxlF
Bacillus_00365	CDS	888	yxlF	3.6.3.-	COG1131	putative ABC transporter ATP-binding protein YxlF
Bacillus_00366	gene	777	yxlG
Bacillus_00366	CDS	777	yxlG			putative transmembrane protein YxlG
Bacillus_00367	gene	1203	yajR
Bacillus_00367	CDS	1203	yajR		COG0477	Inner membrane transport protein YajR
Bacillus_00368	gene	1644	katA_1
Bacillus_00368	CDS	1644	katA_1	1.11.1.6	COG0753	Catalase
Bacillus_00369	gene	591
Bacillus_00369	CDS	591		3.2.2.-		Putative 3-methyladenine DNA glycosylase
Bacillus_00370	gene	1926	licR
Bacillus_00370	CDS	1926	licR		COG1762	putative licABCH operon regulator
Bacillus_00371	gene	309	licB
Bacillus_00371	CDS	309	licB	2.7.1.-	COG1440	Lichenan-specific phosphotransferase enzyme IIB component
Bacillus_00372	gene	1359	licC_1
Bacillus_00372	CDS	1359	licC_1		COG1455	Lichenan permease IIC component
Bacillus_00373	gene	264	licA
Bacillus_00373	CDS	264	licA		COG1447	Lichenan-specific phosphotransferase enzyme IIA component
Bacillus_00374	gene	1329	licH
Bacillus_00374	CDS	1329	licH	3.2.1.86	COG1486	putative 6-phospho-beta-glucosidase
Bacillus_00375	gene	1092	ilvK
Bacillus_00375	CDS	1092	ilvK	2.6.1.42	COG0115	Branched-chain-amino-acid aminotransferase 2
Bacillus_00376	gene	759
Bacillus_00376	CDS	759				hypothetical protein
Bacillus_00377	gene	1179	dltD
Bacillus_00377	CDS	1179	dltD		COG3966	Protein DltD
Bacillus_00378	gene	237	dltC
Bacillus_00378	CDS	237	dltC		COG0236	D-alanyl carrier protein
Bacillus_00379	gene	1188
Bacillus_00379	CDS	1188				hypothetical protein
Bacillus_00380	gene	1512	dltA_1
Bacillus_00380	CDS	1512	dltA_1	6.2.1.54	COG1020	D-alanine--D-alanyl carrier protein ligase
Bacillus_00381	gene	150
Bacillus_00381	CDS	150				hypothetical protein
Bacillus_00382	gene	936	menA
Bacillus_00382	CDS	936	menA	2.5.1.74	COG1575	1,4-dihydroxy-2-naphthoate octaprenyltransferase
Bacillus_00383	gene	633	ywaC
Bacillus_00383	CDS	633	ywaC	2.7.6.5	COG2357	GTP pyrophosphokinase YwaC
Bacillus_00384	gene	1368	ywaD
Bacillus_00384	CDS	1368	ywaD	3.4.11.6	COG2234	Aminopeptidase YwaD
Bacillus_00385	gene	1239	tyrS
Bacillus_00385	CDS	1239	tyrS	6.1.1.1	COG0162	Tyrosine--tRNA ligase
Bacillus_00386	gene	516
Bacillus_00386	CDS	516				hypothetical protein
Bacillus_00387	gene	714
Bacillus_00387	CDS	714				hypothetical protein
Bacillus_00388	gene	861	gspA
Bacillus_00388	CDS	861	gspA		COG1442	General stress protein A
Bacillus_00389	gene	843	sacY_1
Bacillus_00389	CDS	843	sacY_1		COG3711	Levansucrase and sucrase synthesis operon antiterminator
Bacillus_00390	gene	1380	sacX_1
Bacillus_00390	CDS	1380	sacX_1		COG1263	Negative regulator of SacY activity
Bacillus_00391	gene	1944	epr
Bacillus_00391	CDS	1944	epr	3.4.21.-	COG1404	Minor extracellular protease Epr
Bacillus_00392	gene	1335	licC_2
Bacillus_00392	CDS	1335	licC_2		COG1455	Lichenan permease IIC component
Bacillus_00393	gene	381	gloA
Bacillus_00393	CDS	381	gloA	4.4.1.5	COG0346	Lactoylglutathione lyase
Bacillus_00394	gene	1188	rlmI
Bacillus_00394	CDS	1188	rlmI	2.1.1.191	COG1092	Ribosomal RNA large subunit methyltransferase I
Bacillus_00395	gene	198
Bacillus_00395	CDS	198				hypothetical protein
Bacillus_00396	gene	1203
Bacillus_00396	CDS	1203				hypothetical protein
Bacillus_00397	gene	678	yohK
Bacillus_00397	CDS	678	yohK		COG1346	Inner membrane protein YohK
Bacillus_00398	gene	492	cidA
Bacillus_00398	CDS	492	cidA			Holin-like protein CidA
Bacillus_00399	gene	906	cynR
Bacillus_00399	CDS	906	cynR			HTH-type transcriptional regulator CynR
Bacillus_00400	gene	819	thiM
Bacillus_00400	CDS	819	thiM	2.7.1.50	COG2145	Hydroxyethylthiazole kinase
Bacillus_00401	gene	669	thiE
Bacillus_00401	CDS	669	thiE	2.5.1.3	COG0352	Thiamine-phosphate synthase
Bacillus_00402	gene	114
Bacillus_00402	CDS	114				hypothetical protein
Bacillus_00403	gene	1446	efeU
Bacillus_00403	CDS	1446	efeU		COG0672	Ferrous iron permease EfeU
Bacillus_00404	gene	1155	efeM
Bacillus_00404	CDS	1155	efeM		COG2822	putative iron uptake system component EfeM
Bacillus_00405	gene	1251	efeN
Bacillus_00405	CDS	1251	efeN	1.11.1.-	COG2837	putative deferrochelatase/peroxidase EfeN
Bacillus_00406	gene	603
Bacillus_00406	CDS	603				hypothetical protein
Bacillus_00407	gene	1542	actP
Bacillus_00407	CDS	1542	actP		COG4147	Cation/acetate symporter ActP
Bacillus_00408	gene	309
Bacillus_00408	CDS	309				hypothetical protein
Bacillus_00409	gene	159
Bacillus_00409	CDS	159				hypothetical protein
Bacillus_00410	gene	159	slrA
Bacillus_00410	CDS	159	slrA			Transcriptional regulator SlrA
Bacillus_00411	gene	672
Bacillus_00411	CDS	672				hypothetical protein
Bacillus_00412	gene	405
Bacillus_00412	CDS	405				hypothetical protein
Bacillus_00413	gene	1173	galK
Bacillus_00413	CDS	1173	galK	2.7.1.6	COG0153	Galactokinase
Bacillus_00414	gene	1542	galT
Bacillus_00414	CDS	1542	galT	2.7.7.12		Galactose-1-phosphate uridylyltransferase
Bacillus_00415	gene	249
Bacillus_00415	CDS	249				hypothetical protein
Bacillus_00416	gene	1002	qoxA
Bacillus_00416	CDS	1002	qoxA	1.10.3.-		Quinol oxidase subunit 2
Bacillus_00417	gene	1950	qoxB
Bacillus_00417	CDS	1950	qoxB	1.10.3.-		Quinol oxidase subunit 1
Bacillus_00418	gene	615	qoxC
Bacillus_00418	CDS	615	qoxC	1.10.3.-		Quinol oxidase subunit 3
Bacillus_00419	gene	375	qoxD
Bacillus_00419	CDS	375	qoxD	1.10.3.-		Quinol oxidase subunit 4
Bacillus_00420	gene	264	ywcE
Bacillus_00420	CDS	264	ywcE			Spore morphogenesis and germination protein YwcE
Bacillus_00421	gene	1146	eis
Bacillus_00421	CDS	1146	eis	2.3.1.-		N-acetyltransferase Eis
Bacillus_00422	gene	1185	rodA
Bacillus_00422	CDS	1185	rodA	2.4.1.129	COG0772	Peptidoglycan glycosyltransferase RodA
Bacillus_00423	gene	750	nfrA1
Bacillus_00423	CDS	750	nfrA1	1.5.1.38	COG0778	FMN reductase (NADPH)
Bacillus_00424	gene	1005
Bacillus_00424	CDS	1005				hypothetical protein
Bacillus_00425	gene	2421	vpr
Bacillus_00425	CDS	2421	vpr	3.4.21.-	COG1404	Minor extracellular protease vpr
Bacillus_00426	gene	303
Bacillus_00426	CDS	303				hypothetical protein
Bacillus_00427	gene	831	sacY_2
Bacillus_00427	CDS	831	sacY_2		COG3711	Levansucrase and sucrase synthesis operon antiterminator
Bacillus_00428	gene	771	nirC
Bacillus_00428	CDS	771	nirC		COG2116	Nitrite transporter NirC
Bacillus_00429	gene	1386	sacX_2
Bacillus_00429	CDS	1386	sacX_2		COG1263	Negative regulator of SacY activity
Bacillus_00430	gene	1440	scrB
Bacillus_00430	CDS	1440	scrB	3.2.1.26	COG1621	Sucrose-6-phosphate hydrolase
Bacillus_00431	gene	249
Bacillus_00431	CDS	249				hypothetical protein
Bacillus_00432	gene	816	pdxK
Bacillus_00432	CDS	816	pdxK	2.7.1.35	COG0351	Pyridoxine kinase
Bacillus_00433	gene	807
Bacillus_00433	CDS	807				hypothetical protein
Bacillus_00434	gene	678	ung
Bacillus_00434	CDS	678	ung	3.2.2.27	COG0692	Uracil-DNA glycosylase
Bacillus_00435	gene	1371	aldH1
Bacillus_00435	CDS	1371	aldH1	1.2.1.-	COG1012	4,4'-diaponeurosporen-aldehyde dehydrogenase
Bacillus_00436	gene	318	ywdI
Bacillus_00436	CDS	318	ywdI			putative protein YwdI
Bacillus_00437	gene	1323	ywdJ
Bacillus_00437	CDS	1323	ywdJ		COG2233	Putative purine permease YwdJ
Bacillus_00438	gene	372
Bacillus_00438	CDS	372				hypothetical protein
Bacillus_00439	gene	525	gerQ
Bacillus_00439	CDS	525	gerQ			Spore coat protein GerQ
Bacillus_00440	gene	216
Bacillus_00440	CDS	216				hypothetical protein
Bacillus_00441	gene	771	spsA
Bacillus_00441	CDS	771	spsA		COG0463	Spore coat polysaccharide biosynthesis protein SpsA
Bacillus_00442	gene	1425
Bacillus_00442	CDS	1425				hypothetical protein
Bacillus_00443	gene	1170	arnB
Bacillus_00443	CDS	1170	arnB	2.6.1.87		UDP-4-amino-4-deoxy-L-arabinose--oxoglutarate aminotransferase
Bacillus_00444	gene	870	wecD_1
Bacillus_00444	CDS	870	wecD_1	2.3.1.210		dTDP-fucosamine acetyltransferase
Bacillus_00445	gene	1122	spsE
Bacillus_00445	CDS	1122	spsE		COG2089	Spore coat polysaccharide biosynthesis protein SpsE
Bacillus_00446	gene	723	kdsB
Bacillus_00446	CDS	723	kdsB	2.7.7.38		8-amino-3,8-dideoxy-manno-octulosonate cytidylyltransferase
Bacillus_00447	gene	1020	murG_1
Bacillus_00447	CDS	1020	murG_1	2.4.1.227		UDP-N-acetylglucosamine--N-acetylmuramyl-(pentapeptide) pyrophosphoryl-undecaprenol N-acetylglucosamine transferase
Bacillus_00448	gene	741	rmlA
Bacillus_00448	CDS	741	rmlA	2.7.7.24	COG1209	Glucose-1-phosphate thymidylyltransferase
Bacillus_00449	gene	948	rfbB
Bacillus_00449	CDS	948	rfbB	4.2.1.46	COG1088	dTDP-glucose 4,6-dehydratase
Bacillus_00450	gene	852	rmlD
Bacillus_00450	CDS	852	rmlD	1.1.1.133		dTDP-4-dehydrorhamnose reductase
Bacillus_00451	gene	456	rfbC
Bacillus_00451	CDS	456	rfbC	5.1.3.13	COG1898	dTDP-4-dehydrorhamnose 3,5-epimerase
Bacillus_00452	gene	465	bslB
Bacillus_00452	CDS	465	bslB			putative biofilm-surface layer protein B
Bacillus_00453	gene	1275	rocG
Bacillus_00453	CDS	1275	rocG	1.4.1.2	COG0334	Catabolic NAD-specific glutamate dehydrogenase RocG
Bacillus_00454	gene	1548	rocA
Bacillus_00454	CDS	1548	rocA	1.2.1.88	COG1012	1-pyrroline-5-carboxylate dehydrogenase
Bacillus_00455	gene	1239	pbuE_1
Bacillus_00455	CDS	1239	pbuE_1		COG2814	Purine efflux pump PbuE
Bacillus_00456	gene	615	bacA
Bacillus_00456	CDS	615	bacA	4.1.1.100		Prephenate decarboxylase
Bacillus_00457	gene	708	bacB
Bacillus_00457	CDS	708	bacB	5.3.3.19		H2HPP isomerase
Bacillus_00458	gene	762	bacC_2
Bacillus_00458	CDS	762	bacC_2	1.1.1.385		Dihydroanticapsin 7-dehydrogenase
Bacillus_00459	gene	1419	bacD
Bacillus_00459	CDS	1419	bacD	6.3.2.49	COG0439	Alanine--anticapsin ligase
Bacillus_00460	gene	1185	bacE
Bacillus_00460	CDS	1185	bacE			Putative bacilysin exporter BacE
Bacillus_00461	gene	1200	bacF_1
Bacillus_00461	CDS	1200	bacF_1	2.6.1.-	COG0436	Transaminase BacF
Bacillus_00462	gene	780	bacG
Bacillus_00462	CDS	780	bacG	1.3.1.-	COG1028	NADPH-dependent reductase BacG
Bacillus_00463	gene	765
Bacillus_00463	CDS	765		1.11.1.-	COG3253	Putative heme-dependent peroxidase
Bacillus_00464	gene	972	pta_1
Bacillus_00464	CDS	972	pta_1	2.3.1.8	COG0280	Phosphate acetyltransferase
Bacillus_00465	gene	900	cysL_2
Bacillus_00465	CDS	900	cysL_2		COG0583	HTH-type transcriptional regulator CysL
Bacillus_00466	gene	846	lipL
Bacillus_00466	CDS	846	lipL	2.3.1.204	COG0095	Octanoyl-[GcvH]:protein N-octanoyltransferase
Bacillus_00467	gene	891
Bacillus_00467	CDS	891				hypothetical protein
Bacillus_00468	gene	780	rsfA_1
Bacillus_00468	CDS	780	rsfA_1			Prespore-specific transcriptional regulator RsfA
Bacillus_00469	gene	225
Bacillus_00469	CDS	225				hypothetical protein
Bacillus_00470	gene	1302
Bacillus_00470	CDS	1302				hypothetical protein
Bacillus_00471	gene	501
Bacillus_00471	CDS	501				hypothetical protein
Bacillus_00472	gene	1917	thrZ
Bacillus_00472	CDS	1917	thrZ	6.1.1.3	COG0441	Threonine--tRNA ligase 2
Bacillus_00473	gene	420	yusO_1
Bacillus_00473	CDS	420	yusO_1			putative HTH-type transcriptional regulator YusO
Bacillus_00474	gene	189	ywhB
Bacillus_00474	CDS	189	ywhB	5.3.2.6	COG1942	2-hydroxymuconate tautomerase
Bacillus_00475	gene	660
Bacillus_00475	CDS	660				hypothetical protein
Bacillus_00476	gene	519
Bacillus_00476	CDS	519				hypothetical protein
Bacillus_00477	gene	420
Bacillus_00477	CDS	420				hypothetical protein
Bacillus_00478	gene	2076	pbpG
Bacillus_00478	CDS	2076	pbpG		COG0744	Penicillin-binding protein 2D
Bacillus_00479	gene	831	speE
Bacillus_00479	CDS	831	speE	2.5.1.16	COG0421	Polyamine aminopropyltransferase
Bacillus_00480	gene	873	speB
Bacillus_00480	CDS	873	speB	3.5.3.11	COG0010	Agmatinase
Bacillus_00481	gene	120
Bacillus_00481	CDS	120				hypothetical protein
Bacillus_00482	gene	1146	rapF_1
Bacillus_00482	CDS	1146	rapF_1	3.1.-.-	COG0457	Response regulator aspartate phosphatase F
Bacillus_00483	gene	1362	ywhK_1
Bacillus_00483	CDS	1362	ywhK_1		COG3391	putative protein YwhK
Bacillus_00484	gene	1377	ywhK_2
Bacillus_00484	CDS	1377	ywhK_2		COG3391	putative protein YwhK
Bacillus_00485	gene	702	albG
Bacillus_00485	CDS	702	albG			Antilisterial bacteriocin subtilosin biosynthesis protein AlbG
Bacillus_00486	gene	1281	albF
Bacillus_00486	CDS	1281	albF	3.4.24.-	COG0612	Putative zinc protease AlbF
Bacillus_00487	gene	1185	albE
Bacillus_00487	CDS	1185	albE		COG0612	Antilisterial bacteriocin subtilosin biosynthesis protein AlbE
Bacillus_00488	gene	1311	albD
Bacillus_00488	CDS	1311	albD			Antilisterial bacteriocin subtilosin biosynthesis protein AlbD
Bacillus_00489	gene	720	albC
Bacillus_00489	CDS	720	albC			Putative ABC transporter ATP-binding protein AlbC
Bacillus_00490	gene	162	albB
Bacillus_00490	CDS	162	albB			Antilisterial bacteriocin subtilosin biosynthesis protein AlbB
Bacillus_00491	gene	1347	albA
Bacillus_00491	CDS	1347	albA	1.21.98.-	COG0535	Antilisterial bacteriocin subtilosin biosynthesis protein AlbA
Bacillus_00492	gene	135	sboA
Bacillus_00492	CDS	135	sboA			Subtilosin-A
Bacillus_00493	gene	429	ywiB
Bacillus_00493	CDS	429	ywiB		COG4506	putative beta-barrel protein YwiB
Bacillus_00494	gene	1671	argS
Bacillus_00494	CDS	1671	argS	6.1.1.19		Arginine--tRNA ligase
Bacillus_00495	gene	1230	narT
Bacillus_00495	CDS	1230	narT		COG2223	putative nitrate transporter NarT
Bacillus_00496	gene	717	fnr
Bacillus_00496	CDS	717	fnr		COG0664	Anaerobic regulatory protein
Bacillus_00497	gene	720
Bacillus_00497	CDS	720				hypothetical protein
Bacillus_00498	gene	477	arfM
Bacillus_00498	CDS	477	arfM			putative transcription regulator ArfM
Bacillus_00499	gene	3687	narG
Bacillus_00499	CDS	3687	narG	1.7.5.1	COG5013	Respiratory nitrate reductase 1 alpha chain
Bacillus_00500	gene	1464	narH
Bacillus_00500	CDS	1464	narH	1.7.5.1	COG1140	Respiratory nitrate reductase 1 beta chain
Bacillus_00501	gene	555	narX_1
Bacillus_00501	CDS	555	narX_1		COG2180	Nitrate reductase-like protein NarX
Bacillus_00502	gene	672	narX_2
Bacillus_00502	CDS	672	narX_2		COG2180	Nitrate reductase-like protein NarX
Bacillus_00503	gene	453
Bacillus_00503	CDS	453				hypothetical protein
Bacillus_00504	gene	1503	ywiE
Bacillus_00504	CDS	1503	ywiE	2.7.8.-	COG1502	putative cardiolipin synthase YwiE
Bacillus_00505	gene	1728
Bacillus_00505	CDS	1728		3.6.3.-	COG1132	Putative multidrug export ATP-binding/permease protein
Bacillus_00506	gene	141
Bacillus_00506	CDS	141				hypothetical protein
Bacillus_00507	gene	273
Bacillus_00507	CDS	273				hypothetical protein
Bacillus_00508	gene	963	uvsE
Bacillus_00508	CDS	963	uvsE	3.-.-.-	COG4294	UV DNA damage endonuclease
Bacillus_00509	gene	1197	clsB
Bacillus_00509	CDS	1197	clsB		COG1502	Minor cardiolipin synthase ClsB
Bacillus_00510	gene	2118	fadF
Bacillus_00510	CDS	2118	fadF	1.-.-.-	COG0247	putative iron-sulfur-binding oxidoreductase FadF
Bacillus_00511	gene	1140	acdA
Bacillus_00511	CDS	1140	acdA	1.3.99.-	COG1960	Acyl-CoA dehydrogenase
Bacillus_00512	gene	528	rpoE
Bacillus_00512	CDS	528	rpoE			DNA-directed RNA polymerase subunit delta
Bacillus_00513	gene	1608	pyrG
Bacillus_00513	CDS	1608	pyrG	6.3.4.2		CTP synthase
Bacillus_00514	gene	522
Bacillus_00514	CDS	522				hypothetical protein
Bacillus_00515	gene	375	spo0F
Bacillus_00515	CDS	375	spo0F	2.7.-.-	COG0784	Sporulation initiation phosphotransferase F
Bacillus_00516	gene	858	fbaA
Bacillus_00516	CDS	858	fbaA	4.1.2.13	COG0191	putative fructose-bisphosphate aldolase
Bacillus_00517	gene	639	tal
Bacillus_00517	CDS	639	tal	2.2.1.2	COG0176	Transaldolase
Bacillus_00518	gene	1290	murAB
Bacillus_00518	CDS	1290	murAB	2.5.1.7	COG0766	UDP-N-acetylglucosamine 1-carboxyvinyltransferase 2
Bacillus_00519	gene	966	glpX
Bacillus_00519	CDS	966	glpX	3.1.3.11	COG1494	Fructose-1,6-bisphosphatase class 2
Bacillus_00520	gene	1284	rho
Bacillus_00520	CDS	1284	rho	3.6.4.-	COG1158	Transcription termination factor Rho
Bacillus_00521	gene	201	rpmE
Bacillus_00521	CDS	201	rpmE		COG0254	50S ribosomal protein L31
Bacillus_00522	gene	588	tdk
Bacillus_00522	CDS	588	tdk	2.7.1.21	COG1435	Thymidine kinase
Bacillus_00523	gene	1698	maeA_1
Bacillus_00523	CDS	1698	maeA_1	1.1.1.38	COG0281	putative NAD-dependent malic enzyme 2
Bacillus_00524	gene	957
Bacillus_00524	CDS	957				hypothetical protein
Bacillus_00525	gene	555	racA
Bacillus_00525	CDS	555	racA			Chromosome-anchoring protein RacA
Bacillus_00526	gene	384
Bacillus_00526	CDS	384				hypothetical protein
Bacillus_00527	gene	1071	prfA
Bacillus_00527	CDS	1071	prfA		COG0216	Peptide chain release factor 1
Bacillus_00528	gene	867	prmC_1
Bacillus_00528	CDS	867	prmC_1	2.1.1.297		Release factor glutamine methyltransferase
Bacillus_00529	gene	288
Bacillus_00529	CDS	288				hypothetical protein
Bacillus_00530	gene	363
Bacillus_00530	CDS	363				hypothetical protein
Bacillus_00531	gene	687
Bacillus_00531	CDS	687				hypothetical protein
Bacillus_00532	gene	444
Bacillus_00532	CDS	444				hypothetical protein
Bacillus_00533	gene	1041	ywlC
Bacillus_00533	CDS	1041	ywlC	2.7.7.87	COG0009	Threonylcarbamoyl-AMP synthase
Bacillus_00534	gene	558	mntP
Bacillus_00534	CDS	558	mntP		COG1971	putative manganese efflux pump MntP
Bacillus_00535	gene	453	ywlE
Bacillus_00535	CDS	453	ywlE	3.9.1.2	COG0394	Protein-arginine-phosphatase
Bacillus_00536	gene	450	ywlF
Bacillus_00536	CDS	450	ywlF	5.3.1.-	COG0698	Putative sugar phosphate isomerase YwlF
Bacillus_00537	gene	543
Bacillus_00537	CDS	543				hypothetical protein
Bacillus_00538	gene	1248	glyA
Bacillus_00538	CDS	1248	glyA	2.1.2.1	COG0112	Serine hydroxymethyltransferase
Bacillus_00539	gene	630	upp
Bacillus_00539	CDS	630	upp	2.4.2.9		Uracil phosphoribosyltransferase
Bacillus_00540	gene	384
Bacillus_00540	CDS	384				hypothetical protein
Bacillus_00541	gene	735	atpB
Bacillus_00541	CDS	735	atpB		COG0356	ATP synthase subunit a
Bacillus_00542	gene	213	atpE
Bacillus_00542	CDS	213	atpE		COG0636	ATP synthase subunit c
Bacillus_00543	gene	513	atpF
Bacillus_00543	CDS	513	atpF		COG0711	ATP synthase subunit b
Bacillus_00544	gene	546	atpH
Bacillus_00544	CDS	546	atpH		COG0712	ATP synthase subunit delta
Bacillus_00545	gene	1509	atpA
Bacillus_00545	CDS	1509	atpA	7.1.2.2	COG0056	ATP synthase subunit alpha
Bacillus_00546	gene	864	atpG
Bacillus_00546	CDS	864	atpG		COG0224	ATP synthase gamma chain
Bacillus_00547	gene	1419	atpD
Bacillus_00547	CDS	1419	atpD	7.1.2.2	COG0055	ATP synthase subunit beta
Bacillus_00548	gene	399	atpC
Bacillus_00548	CDS	399	atpC		COG0355	ATP synthase epsilon chain
Bacillus_00549	gene	474
Bacillus_00549	CDS	474				hypothetical protein
Bacillus_00550	gene	231
Bacillus_00550	CDS	231				hypothetical protein
Bacillus_00551	gene	741	ywmB
Bacillus_00551	CDS	741	ywmB			putative protein YwmB
Bacillus_00552	gene	1311	murAA
Bacillus_00552	CDS	1311	murAA	2.5.1.7	COG0766	UDP-N-acetylglucosamine 1-carboxyvinyltransferase 1
Bacillus_00553	gene	1032
Bacillus_00553	CDS	1032				hypothetical protein
Bacillus_00554	gene	684
Bacillus_00554	CDS	684				hypothetical protein
Bacillus_00555	gene	675
Bacillus_00555	CDS	675				hypothetical protein
Bacillus_00556	gene	246
Bacillus_00556	CDS	246				hypothetical protein
Bacillus_00557	gene	789	fdhD
Bacillus_00557	CDS	789	fdhD		COG1526	Sulfur carrier protein FdhD
Bacillus_00558	gene	1026	moaA
Bacillus_00558	CDS	1026	moaA	4.1.99.22	COG2896	GTP 3',8-cyclase
Bacillus_00559	gene	1134	rapA_1
Bacillus_00559	CDS	1134	rapA_1	3.1.-.-	COG0457	Response regulator aspartate phosphatase A
Bacillus_00560	gene	480
Bacillus_00560	CDS	480				hypothetical protein
Bacillus_00561	gene	186	csbD
Bacillus_00561	CDS	186	csbD		COG3237	Stress response protein CsbD
Bacillus_00562	gene	1257	amiC
Bacillus_00562	CDS	1257	amiC			Aliphatic amidase expression-regulating protein
Bacillus_00563	gene	903	livH
Bacillus_00563	CDS	903	livH		COG0559	High-affinity branched-chain amino acid transport system permease protein LivH
Bacillus_00564	gene	1071
Bacillus_00564	CDS	1071				hypothetical protein
Bacillus_00565	gene	750	lptB
Bacillus_00565	CDS	750	lptB	3.6.3.-	COG1137	Lipopolysaccharide export system ATP-binding protein LptB
Bacillus_00566	gene	702	livF
Bacillus_00566	CDS	702	livF		COG0410	High-affinity branched-chain amino acid transport ATP-binding protein LivF
Bacillus_00567	gene	318	ureA
Bacillus_00567	CDS	318	ureA	3.5.1.5	COG0831	Urease subunit gamma
Bacillus_00568	gene	375	ureB
Bacillus_00568	CDS	375	ureB	3.5.1.5	COG0832	Urease subunit beta
Bacillus_00569	gene	1710	ureC
Bacillus_00569	CDS	1710	ureC	3.5.1.5	COG0804	Urease subunit alpha
Bacillus_00570	gene	402	ywnA
Bacillus_00570	CDS	402	ywnA		COG1959	Putative HTH-type transcriptional regulator YwnA
Bacillus_00571	gene	642
Bacillus_00571	CDS	642				hypothetical protein
Bacillus_00572	gene	390
Bacillus_00572	CDS	390				hypothetical protein
Bacillus_00573	gene	774	mta
Bacillus_00573	CDS	774	mta		COG0789	HTH-type transcriptional activator mta
Bacillus_00574	gene	1449	clsA
Bacillus_00574	CDS	1449	clsA	2.7.8.-	COG1502	Major cardiolipin synthase ClsA
Bacillus_00575	gene	435
Bacillus_00575	CDS	435				hypothetical protein
Bacillus_00576	gene	519
Bacillus_00576	CDS	519				hypothetical protein
Bacillus_00577	gene	498	ywnH
Bacillus_00577	CDS	498	ywnH	2.3.1.183	COG1247	Putative phosphinothricin acetyltransferase YwnH
Bacillus_00578	gene	873	spoIIQ
Bacillus_00578	CDS	873	spoIIQ		COG0739	Stage II sporulation protein Q
Bacillus_00579	gene	423	ywnJ
Bacillus_00579	CDS	423	ywnJ			putative membrane protein YwnJ
Bacillus_00580	gene	582	bcrC
Bacillus_00580	CDS	582	bcrC	3.6.1.27	COG0671	Undecaprenyl-diphosphatase BcrC
Bacillus_00581	gene	351	nrgB
Bacillus_00581	CDS	351	nrgB		COG0347	Nitrogen regulatory PII-like protein
Bacillus_00582	gene	1215	nrgA
Bacillus_00582	CDS	1215	nrgA			Ammonium transporter
Bacillus_00583	gene	462
Bacillus_00583	CDS	462				hypothetical protein
Bacillus_00584	gene	1473	pucI
Bacillus_00584	CDS	1473	pucI		COG1953	putative allantoin permease
Bacillus_00585	gene	1407
Bacillus_00585	CDS	1407				hypothetical protein
Bacillus_00586	gene	1191	pbuE_2
Bacillus_00586	CDS	1191	pbuE_2		COG2814	Purine efflux pump PbuE
Bacillus_00587	gene	414
Bacillus_00587	CDS	414			COG1846	putative HTH-type transcriptional regulator/GBAA_1941/BAS1801
Bacillus_00588	gene	282	spoIIID
Bacillus_00588	CDS	282	spoIIID			Stage III sporulation protein D
Bacillus_00589	gene	1002	mbl
Bacillus_00589	CDS	1002	mbl		COG1077	Cell shape-determining protein Mbl
Bacillus_00590	gene	852	flgG_1
Bacillus_00590	CDS	852	flgG_1		COG4786	Flagellar basal-body rod protein FlgG
Bacillus_00591	gene	810	flgG_2
Bacillus_00591	CDS	810	flgG_2		COG4786	Flagellar basal-body rod protein FlgG
Bacillus_00592	gene	1065	rapF_2
Bacillus_00592	CDS	1065	rapF_2	3.1.-.-	COG0457	Response regulator aspartate phosphatase F
Bacillus_00593	gene	426	fabZ_1
Bacillus_00593	CDS	426	fabZ_1	4.2.1.59	COG0764	3-hydroxyacyl-[acyl-carrier-protein] dehydratase FabZ
Bacillus_00594	gene	393	mscL
Bacillus_00594	CDS	393	mscL		COG1970	Large-conductance mechanosensitive channel
Bacillus_00595	gene	3081	rcsC_2
Bacillus_00595	CDS	3081	rcsC_2	2.7.13.3		Sensor histidine kinase RcsC
Bacillus_00596	gene	1077	cheB_1
Bacillus_00596	CDS	1077	cheB_1	3.5.1.44		Protein-glutamate methylesterase/protein-glutamine glutaminase
Bacillus_00597	gene	5943
Bacillus_00597	CDS	5943				hypothetical protein
Bacillus_00598	gene	639
Bacillus_00598	CDS	639				hypothetical protein
Bacillus_00599	gene	411
Bacillus_00599	CDS	411				hypothetical protein
Bacillus_00600	gene	384	ywpG
Bacillus_00600	CDS	384	ywpG			putative protein YwpG
Bacillus_00601	gene	342	ssbB
Bacillus_00601	CDS	342	ssbB		COG0629	Single-stranded DNA-binding protein B
Bacillus_00602	gene	876	glcR
Bacillus_00602	CDS	876	glcR		COG1349	HTH-type transcriptional repressor GlcR
Bacillus_00603	gene	858	ywpJ
Bacillus_00603	CDS	858	ywpJ	3.1.3.-	COG0561	Phosphatase YwpJ
Bacillus_00604	gene	2769	rapA_2
Bacillus_00604	CDS	2769	rapA_2	3.6.4.-		RNA polymerase-associated protein RapA
Bacillus_00605	gene	1611
Bacillus_00605	CDS	1611				hypothetical protein
Bacillus_00606	gene	144
Bacillus_00606	CDS	144				hypothetical protein
Bacillus_00607	gene	747	ywqC_1
Bacillus_00607	CDS	747	ywqC_1		COG3944	putative capsular polysaccharide biosynthesis protein YwqC
Bacillus_00608	gene	687	ywqD
Bacillus_00608	CDS	687	ywqD	2.7.10.2	COG0489	Tyrosine-protein kinase YwqD
Bacillus_00609	gene	765	ywqE
Bacillus_00609	CDS	765	ywqE	3.1.3.48	COG4464	Tyrosine-protein phosphatase YwqE
Bacillus_00610	gene	1323	ywqF
Bacillus_00610	CDS	1323	ywqF	1.1.1.22	COG1004	UDP-glucose 6-dehydrogenase YwqF
Bacillus_00611	gene	423
Bacillus_00611	CDS	423				hypothetical protein
Bacillus_00612	gene	261
Bacillus_00612	CDS	261				hypothetical protein
Bacillus_00613	gene	1869
Bacillus_00613	CDS	1869				hypothetical protein
Bacillus_00614	gene	648
Bacillus_00614	CDS	648				hypothetical protein
Bacillus_00615	gene	717	nfi
Bacillus_00615	CDS	717	nfi	3.1.21.7	COG1515	Endonuclease V
Bacillus_00616	gene	915	rhaR_1
Bacillus_00616	CDS	915	rhaR_1			HTH-type transcriptional activator RhaR
Bacillus_00617	gene	2286
Bacillus_00617	CDS	2286				hypothetical protein
Bacillus_00618	gene	882	gltR_1
Bacillus_00618	CDS	882	gltR_1		COG0583	HTH-type transcriptional regulator GltR
Bacillus_00619	gene	546	ywqN
Bacillus_00619	CDS	546	ywqN	1.-.-.-	COG0655	Putative NAD(P)H-dependent FMN-containing oxidoreductase YwqN
Bacillus_00620	gene	222
Bacillus_00620	CDS	222				hypothetical protein
Bacillus_00621	gene	537	chrA
Bacillus_00621	CDS	537	chrA			Chromate transport protein
Bacillus_00622	gene	594
Bacillus_00622	CDS	594				hypothetical protein
Bacillus_00623	gene	477
Bacillus_00623	CDS	477				hypothetical protein
Bacillus_00624	gene	1578	ywrD
Bacillus_00624	CDS	1578	ywrD	2.3.2.2	COG0405	Glutathione hydrolase-like YwrD proenzyme
Bacillus_00625	gene	345
Bacillus_00625	CDS	345				hypothetical protein
Bacillus_00626	gene	618	flr
Bacillus_00626	CDS	618	flr			Flavoredoxin
Bacillus_00627	gene	645	cotG
Bacillus_00627	CDS	645	cotG			Spore coat protein G
Bacillus_00628	gene	1092	cotH_1
Bacillus_00628	CDS	1092	cotH_1		COG5337	Inner spore coat protein H
Bacillus_00629	gene	888	hcaR_1
Bacillus_00629	CDS	888	hcaR_1			Hca operon transcriptional activator HcaR
Bacillus_00630	gene	1716	alsS
Bacillus_00630	CDS	1716	alsS	2.2.1.6	COG0028	Acetolactate synthase
Bacillus_00631	gene	768	alsD
Bacillus_00631	CDS	768	alsD	4.1.1.5	COG3527	Alpha-acetolactate decarboxylase
Bacillus_00632	gene	528	ywrO
Bacillus_00632	CDS	528	ywrO	1.6.99.-	COG2249	General stress protein 14
Bacillus_00633	gene	297
Bacillus_00633	CDS	297				hypothetical protein
Bacillus_00634	gene	537	ywsB
Bacillus_00634	CDS	537	ywsB			Cell wall-binding protein YwsB
Bacillus_00635	gene	918	rbsB
Bacillus_00635	CDS	918	rbsB		COG1879	Ribose import binding protein RbsB
Bacillus_00636	gene	969	rbsC
Bacillus_00636	CDS	969	rbsC		COG1172	Ribose import permease protein RbsC
Bacillus_00637	gene	1482	rbsA
Bacillus_00637	CDS	1482	rbsA	7.5.2.7	COG1129	Ribose import ATP-binding protein RbsA
Bacillus_00638	gene	396	rbsD
Bacillus_00638	CDS	396	rbsD	5.4.99.62	COG1869	D-ribose pyranase
Bacillus_00639	gene	879	rbsK/rbiA
Bacillus_00639	CDS	879	rbsK/rbiA			Bifunctional ribokinase/ribose-5-phosphate isomerase A
Bacillus_00640	gene	990	ccpA_1
Bacillus_00640	CDS	990	ccpA_1		COG1609	Catabolite control protein A
Bacillus_00641	gene	1182	capB
Bacillus_00641	CDS	1182	capB			Capsule biosynthesis protein CapB
Bacillus_00642	gene	450	capC
Bacillus_00642	CDS	450	capC			Capsule biosynthesis protein CapC
Bacillus_00643	gene	1143	capA
Bacillus_00643	CDS	1143	capA			Capsule biosynthesis protein CapA
Bacillus_00644	gene	168
Bacillus_00644	CDS	168				hypothetical protein
Bacillus_00645	gene	1242	pgdS
Bacillus_00645	CDS	1242	pgdS	3.4.19.-	COG0791	Gamma-DL-glutamyl hydrolase
Bacillus_00646	gene	861	ywtE
Bacillus_00646	CDS	861	ywtE	3.1.3.104	COG0561	5-amino-6-(5-phospho-D-ribitylamino)uracil phosphatase YwtE
Bacillus_00647	gene	1062	tagT
Bacillus_00647	CDS	1062	tagT	2.7.8.-	COG1316	Polyisoprenyl-teichoic acid--peptidoglycan teichoic acid transferase TagT
Bacillus_00648	gene	1377	csbC_2
Bacillus_00648	CDS	1377	csbC_2			putative metabolite transport protein CsbC
Bacillus_00649	gene	1125	gerBC_1
Bacillus_00649	CDS	1125	gerBC_1			Spore germination protein B3
Bacillus_00650	gene	1113	gerBB
Bacillus_00650	CDS	1113	gerBB			Spore germination protein B2
Bacillus_00651	gene	1452	gerBA_1
Bacillus_00651	CDS	1452	gerBA_1			Spore germination protein B1
Bacillus_00652	gene	951	yvyI
Bacillus_00652	CDS	951	yvyI	5.3.1.8	COG1482	Putative mannose-6-phosphate isomerase YvyI
Bacillus_00653	gene	2646	lytD_1
Bacillus_00653	CDS	2646	lytD_1	3.2.1.96	COG4193	Beta-N-acetylglucosaminidase
Bacillus_00654	gene	1323
Bacillus_00654	CDS	1323				hypothetical protein
Bacillus_00655	gene	1146	tagB
Bacillus_00655	CDS	1146	tagB	2.7.8.44	COG1887	Teichoic acid glycerol-phosphate primase
Bacillus_00656	gene	771	tagA
Bacillus_00656	CDS	771	tagA	2.4.1.187	COG1922	N-acetylglucosaminyldiphosphoundecaprenol N-acetyl-beta-D-mannosaminyltransferase
Bacillus_00657	gene	390	tagD
Bacillus_00657	CDS	390	tagD	2.7.7.39	COG0615	Glycerol-3-phosphate cytidylyltransferase
Bacillus_00658	gene	2022	tagE
Bacillus_00658	CDS	2022	tagE	2.4.1.52	COG0438	Poly(glycerol-phosphate) alpha-glucosyltransferase
Bacillus_00659	gene	2166	tagF
Bacillus_00659	CDS	2166	tagF	2.7.8.12	COG1887	Teichoic acid poly(glycerol phosphate) polymerase
Bacillus_00660	gene	828	tagG
Bacillus_00660	CDS	828	tagG		COG1682	Teichoic acid translocation permease protein TagG
Bacillus_00661	gene	1584	tagH
Bacillus_00661	CDS	1584	tagH	7.5.2.4	COG1134	Teichoic acids export ATP-binding protein TagH
Bacillus_00662	gene	879	gtaB_1
Bacillus_00662	CDS	879	gtaB_1	2.7.7.9	COG1210	UTP--glucose-1-phosphate uridylyltransferase
Bacillus_00663	gene	1143	mnaA_1
Bacillus_00663	CDS	1143	mnaA_1	5.1.3.14	COG0381	UDP-N-acetylglucosamine 2-epimerase
Bacillus_00664	gene	921	tagU
Bacillus_00664	CDS	921	tagU	2.7.8.-	COG1316	Polyisoprenyl-teichoic acid--peptidoglycan teichoic acid transferase TagU
Bacillus_00665	gene	309	lytA
Bacillus_00665	CDS	309	lytA			Membrane-bound protein LytA
Bacillus_00666	gene	1491	lytC
Bacillus_00666	CDS	1491	lytC	3.5.1.28	COG0860	N-acetylmuramoyl-L-alanine amidase LytC
Bacillus_00667	gene	660
Bacillus_00667	CDS	660				hypothetical protein
Bacillus_00668	gene	1452	tuaB
Bacillus_00668	CDS	1452	tuaB		COG2244	Teichuronic acid biosynthesis protein TuaB
Bacillus_00669	gene	1170	tuaC
Bacillus_00669	CDS	1170	tuaC	2.4.-.-	COG0438	Putative teichuronic acid biosynthesis glycosyltransferase TuaC
Bacillus_00670	gene	1395	tuaD_1
Bacillus_00670	CDS	1395	tuaD_1	1.1.1.22	COG1004	UDP-glucose 6-dehydrogenase TuaD
Bacillus_00671	gene	1398	tuaE
Bacillus_00671	CDS	1398	tuaE			Teichuronic acid biosynthesis protein TuaE
Bacillus_00672	gene	681	tuaF
Bacillus_00672	CDS	681	tuaF			Teichuronic acid biosynthesis protein TuaF
Bacillus_00673	gene	759	tuaG
Bacillus_00673	CDS	759	tuaG	2.4.-.-	COG0463	Putative teichuronic acid biosynthesis glycosyltransferase TuaG
Bacillus_00674	gene	1200	tuaH
Bacillus_00674	CDS	1200	tuaH	2.4.-.-		Putative teichuronic acid biosynthesis glycosyltransferase TuaH
Bacillus_00675	gene	1077	tagO
Bacillus_00675	CDS	1077	tagO	2.7.8.33	COG0472	putative undecaprenyl-phosphate N-acetylglucosaminyl 1-phosphate transferase
Bacillus_00676	gene	1113	tagV
Bacillus_00676	CDS	1113	tagV	2.7.8.-	COG1316	Polyisoprenyl-teichoic acid--peptidoglycan teichoic acid transferase TagV
Bacillus_00677	gene	651	yigZ
Bacillus_00677	CDS	651	yigZ		COG1739	IMPACT family member YigZ
Bacillus_00678	gene	1158	degS
Bacillus_00678	CDS	1158	degS	2.7.13.3		Signal transduction histidine-protein kinase/phosphatase DegS
Bacillus_00679	gene	690	degU
Bacillus_00679	CDS	690	degU		COG2197	Transcriptional regulatory protein DegU
Bacillus_00680	gene	846	degV
Bacillus_00680	CDS	846	degV		COG1307	Protein DegV
Bacillus_00681	gene	1395	comFA
Bacillus_00681	CDS	1395	comFA	3.6.4.12	COG4098	ComF operon protein 1
Bacillus_00682	gene	297	comFB
Bacillus_00682	CDS	297	comFB			ComF operon protein 2
Bacillus_00683	gene	480
Bacillus_00683	CDS	480				hypothetical protein
Bacillus_00684	gene	420
Bacillus_00684	CDS	420				hypothetical protein
Bacillus_00685	gene	267
Bacillus_00685	CDS	267				hypothetical protein
Bacillus_00686	gene	483	yvyG
Bacillus_00686	CDS	483	yvyG			putative protein YvyG
Bacillus_00687	gene	1524
Bacillus_00687	CDS	1524				hypothetical protein
Bacillus_00688	gene	897	flaB3
Bacillus_00688	CDS	897	flaB3		COG1344	Flagellin FlaB3
Bacillus_00689	gene	576	yviE
Bacillus_00689	CDS	576	yviE			putative protein YviE
Bacillus_00690	gene	432	fliW
Bacillus_00690	CDS	432	fliW		COG1699	Flagellar assembly factor FliW
Bacillus_00691	gene	225	csrA
Bacillus_00691	CDS	225	csrA		COG1551	Translational regulator CsrA
Bacillus_00692	gene	906	hag_1
Bacillus_00692	CDS	906	hag_1		COG1344	Flagellin
Bacillus_00693	gene	903	hag_2
Bacillus_00693	CDS	903	hag_2		COG1344	Flagellin
Bacillus_00694	gene	330	yvyC
Bacillus_00694	CDS	330	yvyC		COG1334	putative protein YvyC
Bacillus_00695	gene	1497	fliD
Bacillus_00695	CDS	1497	fliD		COG1345	Flagellar hook-associated protein 2
Bacillus_00696	gene	402	fliS
Bacillus_00696	CDS	402	fliS		COG1516	Flagellar secretion chaperone FliS
Bacillus_00697	gene	342	fliT
Bacillus_00697	CDS	342	fliT			Flagellar protein FliT
Bacillus_00698	gene	378
Bacillus_00698	CDS	378				hypothetical protein
Bacillus_00699	gene	570	yvyD
Bacillus_00699	CDS	570	yvyD		COG1544	Ribosome hibernation promotion factor
Bacillus_00700	gene	2526	secA
Bacillus_00700	CDS	2526	secA		COG0653	Protein translocase subunit SecA
Bacillus_00701	gene	984	prfB
Bacillus_00701	CDS	984	prfB			Peptide chain release factor 2
Bacillus_00702	gene	843
Bacillus_00702	CDS	843				hypothetical protein
Bacillus_00703	gene	339	cccB
Bacillus_00703	CDS	339	cccB		COG2010	Cytochrome c-551
Bacillus_00704	gene	687	ftsE
Bacillus_00704	CDS	687	ftsE		COG2884	Cell division ATP-binding protein FtsE
Bacillus_00705	gene	900	ftsX
Bacillus_00705	CDS	900	ftsX		COG2177	Cell division protein FtsX
Bacillus_00706	gene	1443	ctpB
Bacillus_00706	CDS	1443	ctpB	3.4.21.102	COG0793	Carboxy-terminal processing protease CtpB
Bacillus_00707	gene	336
Bacillus_00707	CDS	336				hypothetical protein
Bacillus_00708	gene	1197	minJ
Bacillus_00708	CDS	1197	minJ		COG0265	Cell division topological determinant MinJ
Bacillus_00709	gene	1335	ribZ
Bacillus_00709	CDS	1335	ribZ			Riboflavin transporter RibZ
Bacillus_00710	gene	567
Bacillus_00710	CDS	567				hypothetical protein
Bacillus_00711	gene	2493
Bacillus_00711	CDS	2493				hypothetical protein
Bacillus_00712	gene	231	csbA
Bacillus_00712	CDS	231	csbA		COG4897	Protein CsbA
Bacillus_00713	gene	1986	uvrB
Bacillus_00713	CDS	1986	uvrB		COG0556	UvrABC system protein B
Bacillus_00714	gene	2874	uvrA
Bacillus_00714	CDS	2874	uvrA			UvrABC system protein A
Bacillus_00715	gene	906	hag_3
Bacillus_00715	CDS	906	hag_3		COG1344	Flagellin
Bacillus_00716	gene	231
Bacillus_00716	CDS	231				hypothetical protein
Bacillus_00717	gene	327
Bacillus_00717	CDS	327				hypothetical protein
Bacillus_00718	gene	1098
Bacillus_00718	CDS	1098				hypothetical protein
Bacillus_00719	gene	198
Bacillus_00719	CDS	198				hypothetical protein
Bacillus_00720	gene	360
Bacillus_00720	CDS	360				hypothetical protein
Bacillus_00721	gene	1212	ymfD_1
Bacillus_00721	CDS	1212	ymfD_1			Bacillibactin exporter
Bacillus_00722	gene	510	pchR_1
Bacillus_00722	CDS	510	pchR_1			HTH-type transcriptional regulator PchR
Bacillus_00723	gene	747	yvmC
Bacillus_00723	CDS	747	yvmC	2.3.2.22		Cyclo(L-leucyl-L-leucyl) synthase
Bacillus_00724	gene	1218	cypX
Bacillus_00724	CDS	1218	cypX	1.14.15.13	COG2124	Pulcherriminic acid synthase
Bacillus_00725	gene	474
Bacillus_00725	CDS	474				hypothetical protein
Bacillus_00726	gene	3870	cpdA_1
Bacillus_00726	CDS	3870	cpdA_1	3.1.4.53		3',5'-cyclic adenosine monophosphate phosphodiesterase CpdA
Bacillus_00727	gene	732	nagR_1
Bacillus_00727	CDS	732	nagR_1		COG2188	HTH-type transcriptional repressor NagR
Bacillus_00728	gene	729	nagB
Bacillus_00728	CDS	729	nagB	3.5.99.6	COG0363	Glucosamine-6-phosphate deaminase 1
Bacillus_00729	gene	1191	nagA
Bacillus_00729	CDS	1191	nagA	3.5.1.25	COG1820	N-acetylglucosamine-6-phosphate deacetylase
Bacillus_00730	gene	933	hprK
Bacillus_00730	CDS	933	hprK	2.7.11.-	COG1493	HPr kinase/phosphorylase
Bacillus_00731	gene	810	lgt
Bacillus_00731	CDS	810	lgt	2.5.1.145	COG0682	Phosphatidylglycerol--prolipoprotein diacylglyceryl transferase
Bacillus_00732	gene	939
Bacillus_00732	CDS	939				hypothetical protein
Bacillus_00733	gene	651	ppaX_1
Bacillus_00733	CDS	651	ppaX_1	3.6.1.1	COG0546	Pyrophosphatase PpaX
Bacillus_00734	gene	519	dapH_1
Bacillus_00734	CDS	519	dapH_1	2.3.1.89		2,3,4,5-tetrahydropyridine-2,6-dicarboxylate N-acetyltransferase
Bacillus_00735	gene	666	pelC
Bacillus_00735	CDS	666	pelC	4.2.2.2		Pectate lyase C
Bacillus_00736	gene	747
Bacillus_00736	CDS	747				hypothetical protein
Bacillus_00737	gene	1176	hisZ
Bacillus_00737	CDS	1176	hisZ		COG3705	ATP phosphoribosyltransferase regulatory subunit
Bacillus_00738	gene	642	hisG
Bacillus_00738	CDS	642	hisG	2.4.2.17	COG0040	ATP phosphoribosyltransferase
Bacillus_00739	gene	1284	hisD
Bacillus_00739	CDS	1284	hisD	1.1.1.23	COG0141	Histidinol dehydrogenase
Bacillus_00740	gene	585	hisB
Bacillus_00740	CDS	585	hisB	4.2.1.19		Imidazoleglycerol-phosphate dehydratase
Bacillus_00741	gene	639	hisH
Bacillus_00741	CDS	639	hisH	4.3.2.10	COG0118	Imidazole glycerol phosphate synthase subunit HisH
Bacillus_00742	gene	738	priA_1
Bacillus_00742	CDS	738	priA_1	5.3.1.16	COG0106	Phosphoribosyl isomerase A
Bacillus_00743	gene	759	hisF
Bacillus_00743	CDS	759	hisF	4.3.2.10	COG0107	Imidazole glycerol phosphate synthase subunit HisF
Bacillus_00744	gene	624	hisI
Bacillus_00744	CDS	624	hisI	3.5.4.19		Histidine biosynthesis bifunctional protein HisIE
Bacillus_00745	gene	1500
Bacillus_00745	CDS	1500				hypothetical protein
Bacillus_00746	gene	711	yvcA_1
Bacillus_00746	CDS	711	yvcA_1			Putative lipoprotein YvcA
Bacillus_00747	gene	696	yvcA_2
Bacillus_00747	CDS	696	yvcA_2			Putative lipoprotein YvcA
Bacillus_00748	gene	723	yvcA_3
Bacillus_00748	CDS	723	yvcA_3			Putative lipoprotein YvcA
Bacillus_00749	gene	1908
Bacillus_00749	CDS	1908				hypothetical protein
Bacillus_00750	gene	360
Bacillus_00750	CDS	360				hypothetical protein
Bacillus_00751	gene	1770	bmrA_2
Bacillus_00751	CDS	1770	bmrA_2	3.6.3.-	COG1132	Multidrug resistance ABC transporter ATP-binding/permease protein BmrA
Bacillus_00752	gene	1455
Bacillus_00752	CDS	1455				hypothetical protein
Bacillus_00753	gene	1398	cwlO
Bacillus_00753	CDS	1398	cwlO	3.4.-.-	COG0791	Peptidoglycan DL-endopeptidase CwlO
Bacillus_00754	gene	951	trxB
Bacillus_00754	CDS	951	trxB	1.8.1.9	COG0492	Thioredoxin reductase
Bacillus_00755	gene	468	mutX
Bacillus_00755	CDS	468	mutX	3.6.1.55	COG0494	8-oxo-dGTP diphosphatase
Bacillus_00756	gene	888	yvcJ
Bacillus_00756	CDS	888	yvcJ		COG1660	Nucleotide-binding protein YvcJ
Bacillus_00757	gene	996
Bacillus_00757	CDS	996			COG0391	Gluconeogenesis factor
Bacillus_00758	gene	951	whiA
Bacillus_00758	CDS	951	whiA		COG1481	putative cell division protein WhiA
Bacillus_00759	gene	258	crh
Bacillus_00759	CDS	258	crh		COG1925	HPr-like protein Crh
Bacillus_00760	gene	759	nhoA
Bacillus_00760	CDS	759	nhoA	2.3.1.118	COG2162	Arylamine N-acetyltransferase / N-hydroxyarylamine O-acetyltransferase
Bacillus_00761	gene	210
Bacillus_00761	CDS	210				hypothetical protein
Bacillus_00762	gene	714	graR_2
Bacillus_00762	CDS	714	graR_2		COG0745	Response regulator protein GraR
Bacillus_00763	gene	1071	sasA_1
Bacillus_00763	CDS	1071	sasA_1	2.7.-.-		Adaptive-response sensory-kinase SasA
Bacillus_00764	gene	780	yxdL_2
Bacillus_00764	CDS	780	yxdL_2		COG1136	ABC transporter ATP-binding protein YxdL
Bacillus_00765	gene	1947	yxdM_2
Bacillus_00765	CDS	1947	yxdM_2			ABC transporter permease protein YxdM
Bacillus_00766	gene	975	ghrB
Bacillus_00766	CDS	975	ghrB	1.1.1.79	COG1052	Glyoxylate/hydroxypyruvate reductase B
Bacillus_00767	gene	585	csh_1
Bacillus_00767	CDS	585	csh_1	3.13.1.5		Carbon disulfide hydrolase
Bacillus_00768	gene	1602	dauA
Bacillus_00768	CDS	1602	dauA		COG0659	C4-dicarboxylic acid transporter DauA
Bacillus_00769	gene	324
Bacillus_00769	CDS	324				hypothetical protein
Bacillus_00770	gene	576	yvdD
Bacillus_00770	CDS	576	yvdD		COG1611	LOG family protein YvdD
Bacillus_00771	gene	951	purR_2
Bacillus_00771	CDS	951	purR_2		COG1609	HTH-type transcriptional repressor PurR
Bacillus_00772	gene	1767	bbmA
Bacillus_00772	CDS	1767	bbmA	3.2.1.-	COG0366	Intracellular maltogenic amylase
Bacillus_00773	gene	1254	mdxE
Bacillus_00773	CDS	1254	mdxE		COG2182	Maltodextrin-binding protein MdxE
Bacillus_00774	gene	1308
Bacillus_00774	CDS	1308				hypothetical protein
Bacillus_00775	gene	837	malG_1
Bacillus_00775	CDS	837	malG_1		COG3833	Maltose/maltodextrin transport system permease protein MalG
Bacillus_00776	gene	885
Bacillus_00776	CDS	885				hypothetical protein
Bacillus_00777	gene	2274	malP_1
Bacillus_00777	CDS	2274	malP_1	2.4.1.8		Maltose phosphorylase
Bacillus_00778	gene	1686	malL_1
Bacillus_00778	CDS	1686	malL_1	3.2.1.10	COG0366	Oligo-1,6-glucosidase 1
Bacillus_00779	gene	681	yvdM
Bacillus_00779	CDS	681	yvdM	5.4.2.6	COG0637	Beta-phosphoglucomutase
Bacillus_00780	gene	597	clpP
Bacillus_00780	CDS	597	clpP	3.4.21.92	COG0740	ATP-dependent Clp protease proteolytic subunit
Bacillus_00781	gene	81
Bacillus_00781	tRNA	81				tRNA-Arg(ccg)
Bacillus_00782	gene	516
Bacillus_00782	CDS	516				hypothetical protein
Bacillus_00783	gene	321	gdx_1
Bacillus_00783	CDS	321	gdx_1			Guanidinium exporter
Bacillus_00784	gene	336	gdx_2
Bacillus_00784	CDS	336	gdx_2			Guanidinium exporter
Bacillus_00785	gene	585	yvdT
Bacillus_00785	CDS	585	yvdT			putative HTH-type transcriptional regulator YvdT
Bacillus_00786	gene	1563	yveA
Bacillus_00786	CDS	1563	yveA		COG0531	Aspartate-proton symporter
Bacillus_00787	gene	1551	levB
Bacillus_00787	CDS	1551	levB	3.2.1.64	COG1621	Levanbiose-producing levanase
Bacillus_00788	gene	1422	sacB
Bacillus_00788	CDS	1422	sacB	2.4.1.10		Levansucrase
Bacillus_00789	gene	1356	pbpE
Bacillus_00789	CDS	1356	pbpE		COG1680	Penicillin-binding protein 4*
Bacillus_00790	gene	684	racX
Bacillus_00790	CDS	684	racX	5.1.1.10	COG1794	Broad specificity amino-acid racemase RacX
Bacillus_00791	gene	237
Bacillus_00791	CDS	237				hypothetical protein
Bacillus_00792	gene	486	padC
Bacillus_00792	CDS	486	padC	4.1.1.102	COG3479	Phenolic acid decarboxylase PadC
Bacillus_00793	gene	192
Bacillus_00793	CDS	192				hypothetical protein
Bacillus_00794	gene	1470	pnbA
Bacillus_00794	CDS	1470	pnbA	3.1.1.-	COG2272	Para-nitrobenzyl esterase
Bacillus_00795	gene	459
Bacillus_00795	CDS	459				hypothetical protein
Bacillus_00796	gene	705	ywqC_2
Bacillus_00796	CDS	705	ywqC_2		COG3944	putative capsular polysaccharide biosynthesis protein YwqC
Bacillus_00797	gene	684	yveL
Bacillus_00797	CDS	684	yveL	2.7.10.2	COG0489	Putative tyrosine-protein kinase YveL
Bacillus_00798	gene	1797	pglF
Bacillus_00798	CDS	1797	pglF	4.2.1.135	COG1086	UDP-N-acetyl-alpha-D-glucosamine C6 dehydratase
Bacillus_00799	gene	1146	epsD
Bacillus_00799	CDS	1146	epsD	2.4.-.-		Putative glycosyltransferase EpsD
Bacillus_00800	gene	837	epsE
Bacillus_00800	CDS	837	epsE	2.4.-.-	COG0463	Putative glycosyltransferase EpsE
Bacillus_00801	gene	1152	epsF_1
Bacillus_00801	CDS	1152	epsF_1	2.4.-.-	COG0438	Putative glycosyltransferase EpsF
Bacillus_00802	gene	1104	epsG
Bacillus_00802	CDS	1104	epsG			Transmembrane protein EpsG
Bacillus_00803	gene	1035	epsH
Bacillus_00803	CDS	1035	epsH	2.4.-.-	COG0463	Putative glycosyltransferase EpsH
Bacillus_00804	gene	1077	epsI
Bacillus_00804	CDS	1077	epsI	2.-.-.-	COG5039	Putative pyruvyl transferase EpsI
Bacillus_00805	gene	1035	epsJ
Bacillus_00805	CDS	1035	epsJ	2.4.-.-	COG0463	putative glycosyltransferase EpsJ
Bacillus_00806	gene	1518	epsK
Bacillus_00806	CDS	1518	epsK			putative membrane protein EpsK
Bacillus_00807	gene	609	epsL
Bacillus_00807	CDS	609	epsL	2.-.-.-	COG2148	putative sugar transferase EpsL
Bacillus_00808	gene	639	epsM
Bacillus_00808	CDS	639	epsM	2.3.1.-	COG0110	Putative acetyltransferase EpsM
Bacillus_00809	gene	1167	epsN
Bacillus_00809	CDS	1167	epsN	2.6.1.-	COG0399	Putative pyridoxal phosphate-dependent aminotransferase EpsN
Bacillus_00810	gene	969	epsO
Bacillus_00810	CDS	969	epsO	2.-.-.-	COG5039	Putative pyruvyl transferase EpsO
Bacillus_00811	gene	219	yvfG
Bacillus_00811	CDS	219	yvfG			putative protein YvfG
Bacillus_00812	gene	1311	rpoN
Bacillus_00812	CDS	1311	rpoN		COG1508	RNA polymerase sigma-54 factor
Bacillus_00813	gene	204
Bacillus_00813	CDS	204				hypothetical protein
Bacillus_00814	gene	375
Bacillus_00814	CDS	375				hypothetical protein
Bacillus_00815	gene	1698	lutP
Bacillus_00815	CDS	1698	lutP		COG1620	L-lactate permease
Bacillus_00816	gene	723	lutR_1
Bacillus_00816	CDS	723	lutR_1		COG2186	HTH-type transcriptional regulator LutR
Bacillus_00817	gene	993	lacR_1
Bacillus_00817	CDS	993	lacR_1		COG1609	HTH-type transcriptional regulator LacR
Bacillus_00818	gene	1266	cycB
Bacillus_00818	CDS	1266	cycB		COG2182	Cyclodextrin-binding protein
Bacillus_00819	gene	1257
Bacillus_00819	CDS	1257				hypothetical protein
Bacillus_00820	gene	852	malG_2
Bacillus_00820	CDS	852	malG_2		COG3833	Maltose/maltodextrin transport system permease protein MalG
Bacillus_00821	gene	2061	ganA
Bacillus_00821	CDS	2061	ganA	3.2.1.23	COG1874	Beta-galactosidase GanA
Bacillus_00822	gene	1290	ganB
Bacillus_00822	CDS	1290	ganB	3.2.1.89	COG3867	Arabinogalactan endo-beta-1,4-galactanase
Bacillus_00823	gene	1224	rsbP
Bacillus_00823	CDS	1224	rsbP	3.1.3.3	COG2208	Phosphoserine phosphatase RsbP
Bacillus_00824	gene	813	rsbQ
Bacillus_00824	CDS	813	rsbQ			Sigma factor SigB regulation protein RsbQ
Bacillus_00825	gene	903	btuD_1
Bacillus_00825	CDS	903	btuD_1	7.6.2.8		Vitamin B12 import ATP-binding protein BtuD
Bacillus_00826	gene	738
Bacillus_00826	CDS	738				hypothetical protein
Bacillus_00827	gene	1116	desK_1
Bacillus_00827	CDS	1116	desK_1	2.7.13.3	COG4585	Sensor histidine kinase DesK
Bacillus_00828	gene	603	desR_1
Bacillus_00828	CDS	603	desR_1		COG2197	Transcriptional regulatory protein DesR
Bacillus_00829	gene	717	lutA_1
Bacillus_00829	CDS	717	lutA_1		COG0247	Lactate utilization protein A
Bacillus_00830	gene	1440	lutB
Bacillus_00830	CDS	1440	lutB		COG1139	Lactate utilization protein B
Bacillus_00831	gene	723	lutC
Bacillus_00831	CDS	723	lutC		COG1556	Lactate utilization protein C
Bacillus_00832	gene	162
Bacillus_00832	CDS	162				hypothetical protein
Bacillus_00833	gene	768	ydhD_1
Bacillus_00833	CDS	768	ydhD_1	3.2.-.-	COG3858	Putative sporulation-specific glycosylase YdhD
Bacillus_00834	gene	1344	yvbW
Bacillus_00834	CDS	1344	yvbW		COG1113	putative amino acid permease YvbW
Bacillus_00835	gene	918	eamA
Bacillus_00835	CDS	918	eamA		COG0697	putative amino-acid metabolite efflux pump
Bacillus_00836	gene	879	cmpR
Bacillus_00836	CDS	879	cmpR			HTH-type transcriptional activator CmpR
Bacillus_00837	gene	1011
Bacillus_00837	CDS	1011				hypothetical protein
Bacillus_00838	gene	1089	araR
Bacillus_00838	CDS	1089	araR		COG1609	Arabinose metabolism transcriptional repressor
Bacillus_00839	gene	1395	araE
Bacillus_00839	CDS	1395	araE		COG0477	Arabinose-proton symporter
Bacillus_00840	gene	1023	cggR
Bacillus_00840	CDS	1023	cggR		COG2390	Central glycolytic genes regulator
Bacillus_00841	gene	1008	gapA
Bacillus_00841	CDS	1008	gapA	1.2.1.12	COG0057	Glyceraldehyde-3-phosphate dehydrogenase 1
Bacillus_00842	gene	1185	pgk
Bacillus_00842	CDS	1185	pgk	2.7.2.3	COG0126	Phosphoglycerate kinase
Bacillus_00843	gene	762	tpiA
Bacillus_00843	CDS	762	tpiA	5.3.1.1	COG0149	Triosephosphate isomerase
Bacillus_00844	gene	1536	gpmI
Bacillus_00844	CDS	1536	gpmI	5.4.2.12	COG0696	2,3-bisphosphoglycerate-independent phosphoglycerate mutase
Bacillus_00845	gene	1293	eno
Bacillus_00845	CDS	1293	eno	4.2.1.11	COG0148	Enolase
Bacillus_00846	gene	462	yvbK
Bacillus_00846	CDS	462	yvbK	2.3.1.-		putative N-acetyltransferase YvbK
Bacillus_00847	gene	1815
Bacillus_00847	CDS	1815				hypothetical protein
Bacillus_00848	gene	699
Bacillus_00848	CDS	699				hypothetical protein
Bacillus_00849	gene	615
Bacillus_00849	CDS	615				hypothetical protein
Bacillus_00850	gene	558	opcR_1
Bacillus_00850	CDS	558	opcR_1		COG1510	HTH-type transcriptional repressor OpcR
Bacillus_00851	gene	1140	opuCA
Bacillus_00851	CDS	1140	opuCA		COG1125	Glycine betaine/carnitine/choline transport ATP-binding protein OpuCA
Bacillus_00852	gene	654	opuCB
Bacillus_00852	CDS	654	opuCB		COG1174	Glycine betaine/carnitine/choline transport system permease protein OpuCB
Bacillus_00853	gene	918	opuCC
Bacillus_00853	CDS	918	opuCC		COG1732	Glycine betaine/carnitine/choline-binding protein OpuCC
Bacillus_00854	gene	669	opuCD
Bacillus_00854	CDS	669	opuCD		COG1174	Glycine betaine/carnitine/choline transport system permease protein OpuCD
Bacillus_00855	gene	534	opcR_2
Bacillus_00855	CDS	534	opcR_2		COG1510	HTH-type transcriptional repressor OpcR
Bacillus_00856	gene	126
Bacillus_00856	CDS	126				hypothetical protein
Bacillus_00857	gene	1146	opuBA
Bacillus_00857	CDS	1146	opuBA		COG1125	Choline transport ATP-binding protein OpuBA
Bacillus_00858	gene	654	opuBB
Bacillus_00858	CDS	654	opuBB		COG1174	Choline transport system permease protein OpuBB
Bacillus_00859	gene	921	opuBC
Bacillus_00859	CDS	921	opuBC		COG1732	Choline-binding protein
Bacillus_00860	gene	681	opuBD
Bacillus_00860	CDS	681	opuBD		COG1174	Choline transport system permease protein OpuBD
Bacillus_00861	gene	1701
Bacillus_00861	CDS	1701				hypothetical protein
Bacillus_00862	gene	327	yodB_1
Bacillus_00862	CDS	327	yodB_1		COG1733	HTH-type transcriptional regulator YodB
Bacillus_00863	gene	420	rghR_1
Bacillus_00863	CDS	420	rghR_1			HTH-type transcriptional repressor RghR
Bacillus_00864	gene	417	rghR_2
Bacillus_00864	CDS	417	rghR_2			HTH-type transcriptional repressor RghR
Bacillus_00865	gene	234
Bacillus_00865	CDS	234				hypothetical protein
Bacillus_00866	gene	771	yvaM
Bacillus_00866	CDS	771	yvaM	3.-.-.-		AB hydrolase superfamily protein YvaM
Bacillus_00867	gene	231	secG
Bacillus_00867	CDS	231	secG		COG1314	putative protein-export membrane protein SecG
Bacillus_00868	gene	741	est
Bacillus_00868	CDS	741	est	3.1.1.1	COG1647	Carboxylesterase
Bacillus_00869	gene	2337	rnr
Bacillus_00869	CDS	2337	rnr	3.1.13.1	COG0557	Ribonuclease R
Bacillus_00870	gene	471	smpB
Bacillus_00870	CDS	471	smpB		COG0691	SsrA-binding protein
Bacillus_00871	gene	360	ssrA
Bacillus_00871	tmRNA	360	ssrA			transfer-messenger RNA, SsrA
Bacillus_00872	gene	333
Bacillus_00872	CDS	333				hypothetical protein
Bacillus_00873	gene	543
Bacillus_00873	CDS	543				IS3 family transposase ISBsu1
Bacillus_00874	gene	222
Bacillus_00874	CDS	222				IS3 family transposase ISBsu1
Bacillus_00875	gene	417
Bacillus_00875	CDS	417				hypothetical protein
Bacillus_00876	gene	651
Bacillus_00876	CDS	651				hypothetical protein
Bacillus_00877	gene	948	yicL
Bacillus_00877	CDS	948	yicL		COG0697	putative inner membrane transporter YicL
Bacillus_00878	gene	657	rspR
Bacillus_00878	CDS	657	rspR		COG1802	HTH-type transcriptional repressor RspR
Bacillus_00879	gene	636	azoR2
Bacillus_00879	CDS	636	azoR2	1.7.1.17	COG1182	FMN-dependent NADH-azoreductase 2
Bacillus_00880	gene	1047	iolW
Bacillus_00880	CDS	1047	iolW	1.1.1.371	COG0673	scyllo-inositol 2-dehydrogenase (NADP(+)) IolW
Bacillus_00881	gene	303	csoR
Bacillus_00881	CDS	303	csoR		COG1937	Copper-sensing transcriptional repressor CsoR
Bacillus_00882	gene	210	copZ
Bacillus_00882	CDS	210	copZ			Copper chaperone CopZ
Bacillus_00883	gene	2415	copA
Bacillus_00883	CDS	2415	copA	7.2.2.8	COG2217	Copper-exporting P-type ATPase
Bacillus_00884	gene	2100	cadA_1
Bacillus_00884	CDS	2100	cadA_1	3.6.3.3	COG2217	Cadmium, zinc and cobalt-transporting ATPase
Bacillus_00885	gene	669	bdbD
Bacillus_00885	CDS	669	bdbD		COG1651	Disulfide bond formation protein D
Bacillus_00886	gene	417	bdbC
Bacillus_00886	CDS	417	bdbC		COG1495	Disulfide bond formation protein C
Bacillus_00887	gene	609
Bacillus_00887	CDS	609				hypothetical protein
Bacillus_00888	gene	2325	helD
Bacillus_00888	CDS	2325	helD	3.6.4.12	COG3973	DNA helicase IV
Bacillus_00889	gene	1821	cysJ
Bacillus_00889	CDS	1821	cysJ	1.8.1.2	COG0369	Sulfite reductase [NADPH] flavoprotein alpha-component
Bacillus_00890	gene	1716	cysI
Bacillus_00890	CDS	1716	cysI	1.8.1.2	COG0155	Sulfite reductase [NADPH] hemoprotein beta-component
Bacillus_00891	gene	2013	nhaK
Bacillus_00891	CDS	2013	nhaK		COG0025	Sodium, potassium, lithium and rubidium/H(+) antiporter
Bacillus_00892	gene	486	yvgO
Bacillus_00892	CDS	486	yvgO			Stress response protein YvgO
Bacillus_00893	gene	831	yvgN
Bacillus_00893	CDS	831	yvgN	1.1.1.-	COG0656	Glyoxal reductase
Bacillus_00894	gene	684	modB
Bacillus_00894	CDS	684	modB		COG4149	Molybdenum transport system permease protein ModB
Bacillus_00895	gene	783	modA
Bacillus_00895	CDS	783	modA		COG0725	Molybdate-binding protein ModA
Bacillus_00896	gene	930
Bacillus_00896	CDS	930				hypothetical protein
Bacillus_00897	gene	1854	ltaS2_1
Bacillus_00897	CDS	1854	ltaS2_1		COG1368	Lipoteichoic acid synthase 2
Bacillus_00898	gene	483	ydjM_1
Bacillus_00898	CDS	483	ydjM_1		COG1988	Inner membrane protein YdjM
Bacillus_00899	gene	141	sspJ
Bacillus_00899	CDS	141	sspJ			Small, acid-soluble spore protein J
Bacillus_00900	gene	1401	arcD
Bacillus_00900	CDS	1401	arcD		COG0531	Arginine/ornithine antiporter
Bacillus_00901	gene	270
Bacillus_00901	CDS	270				hypothetical protein
Bacillus_00902	gene	948	fhuD
Bacillus_00902	CDS	948	fhuD		COG0614	Iron(3+)-hydroxamate-binding protein FhuD
Bacillus_00903	gene	1047	feuB_1
Bacillus_00903	CDS	1047	feuB_1		COG0609	Iron-uptake system permease protein FeuB
Bacillus_00904	gene	1011	feuC_1
Bacillus_00904	CDS	1011	feuC_1		COG0609	Iron-uptake system permease protein FeuC
Bacillus_00905	gene	810	yusV_1
Bacillus_00905	CDS	810	yusV_1		COG1120	putative siderophore transport system ATP-binding protein YusV
Bacillus_00906	gene	1194	yknX_1
Bacillus_00906	CDS	1194	yknX_1		COG0845	Putative efflux system component YknX
Bacillus_00907	gene	690	yknY_1
Bacillus_00907	CDS	690	yknY_1	3.6.3.-	COG1136	putative ABC transporter ATP-binding protein YknY
Bacillus_00908	gene	1251	yknZ_1
Bacillus_00908	CDS	1251	yknZ_1		COG0577	putative ABC transporter permease YknZ
Bacillus_00909	gene	411	yvrL
Bacillus_00909	CDS	411	yvrL			Membrane-bound negative regulator YvrL
Bacillus_00910	gene	1158	oxdC
Bacillus_00910	CDS	1158	oxdC	4.1.1.2	COG2140	Oxalate decarboxylase OxdC
Bacillus_00911	gene	156	yvrJ
Bacillus_00911	CDS	156	yvrJ			putative protein YvrJ
Bacillus_00912	gene	579	sigO
Bacillus_00912	CDS	579	sigO			RNA polymerase sigma factor SigO
Bacillus_00913	gene	237	rsoA
Bacillus_00913	CDS	237	rsoA			Sigma-O factor regulatory protein RsoA
Bacillus_00914	gene	714	sphR
Bacillus_00914	CDS	714	sphR		COG0745	Alkaline phosphatase synthesis transcriptional regulatory protein SphR
Bacillus_00915	gene	1743	sasA_2
Bacillus_00915	CDS	1743	sasA_2	2.7.-.-		Adaptive-response sensory-kinase SasA
Bacillus_00916	gene	879
Bacillus_00916	CDS	879		3.1.1.99		6-deoxy-6-sulfogluconolactonase
Bacillus_00917	gene	792	bdhA
Bacillus_00917	CDS	792	bdhA	1.1.1.30		D-beta-hydroxybutyrate dehydrogenase
Bacillus_00918	gene	945	btuF
Bacillus_00918	CDS	945	btuF			Vitamin B12-binding protein
Bacillus_00919	gene	1062	hmuU
Bacillus_00919	CDS	1062	hmuU		COG0609	Hemin transport system permease protein HmuU
Bacillus_00920	gene	1332	btuD_2
Bacillus_00920	CDS	1332	btuD_2	7.6.2.8		Vitamin B12 import ATP-binding protein BtuD
Bacillus_00921	gene	582	yvqK
Bacillus_00921	CDS	582	yvqK	2.5.1.17	COG2096	Corrinoid adenosyltransferase
Bacillus_00922	gene	1269
Bacillus_00922	CDS	1269				hypothetical protein
Bacillus_00923	gene	381	liaI
Bacillus_00923	CDS	381	liaI			Protein LiaI
Bacillus_00924	gene	681	liaH
Bacillus_00924	CDS	681	liaH		COG1842	Protein LiaH
Bacillus_00925	gene	873	liaG
Bacillus_00925	CDS	873	liaG		COG3595	Protein LiaG
Bacillus_00926	gene	726	liaF
Bacillus_00926	CDS	726	liaF		COG4758	Protein LiaF
Bacillus_00927	gene	1083	liaS
Bacillus_00927	CDS	1083	liaS	2.7.13.3	COG4585	Sensor histidine kinase LiaS
Bacillus_00928	gene	636	liaR_2
Bacillus_00928	CDS	636	liaR_2		COG2197	Transcriptional regulatory protein LiaR
Bacillus_00929	gene	1116	gerAC
Bacillus_00929	CDS	1116	gerAC			Spore germination protein A3
Bacillus_00930	gene	1098	gerAB
Bacillus_00930	CDS	1098	gerAB			Spore germination protein A2
Bacillus_00931	gene	1449	gerAA
Bacillus_00931	CDS	1449	gerAA			Spore germination protein A1
Bacillus_00932	gene	186
Bacillus_00932	CDS	186				hypothetical protein
Bacillus_00933	gene	1389	fumC
Bacillus_00933	CDS	1389	fumC	4.2.1.2		Fumarate hydratase class II
Bacillus_00934	gene	876
Bacillus_00934	CDS	876				hypothetical protein
Bacillus_00935	gene	1356	cssS
Bacillus_00935	CDS	1356	cssS	2.7.13.3		Sensor histidine kinase CssS
Bacillus_00936	gene	678	cssR
Bacillus_00936	CDS	678	cssR			Transcriptional regulatory protein CssR
Bacillus_00937	gene	1377	htrB
Bacillus_00937	CDS	1377	htrB	3.4.21.107	COG0265	Serine protease Do-like HtrB
Bacillus_00938	gene	462	mrgA
Bacillus_00938	CDS	462	mrgA		COG0783	Metalloregulation DNA-binding stress protein
Bacillus_00939	gene	855
Bacillus_00939	CDS	855				hypothetical protein
Bacillus_00940	gene	1797	pepF1_1
Bacillus_00940	CDS	1797	pepF1_1	3.4.24.-		Oligoendopeptidase F, plasmid
Bacillus_00941	gene	438
Bacillus_00941	CDS	438				hypothetical protein
Bacillus_00942	gene	828	yusV_2
Bacillus_00942	CDS	828	yusV_2		COG1120	putative siderophore transport system ATP-binding protein YusV
Bacillus_00943	gene	285
Bacillus_00943	CDS	285				hypothetical protein
Bacillus_00944	gene	888	gltR_2
Bacillus_00944	CDS	888	gltR_2		COG0583	HTH-type transcriptional regulator GltR
Bacillus_00945	gene	741	fabG_1
Bacillus_00945	CDS	741	fabG_1	1.1.1.100		3-oxoacyl-[acyl-carrier-protein] reductase FabG
Bacillus_00946	gene	384
Bacillus_00946	CDS	384				hypothetical protein
Bacillus_00947	gene	1617	bmr3_1
Bacillus_00947	CDS	1617	bmr3_1			Multidrug resistance protein 3
Bacillus_00948	gene	441	yusO_2
Bacillus_00948	CDS	441	yusO_2			putative HTH-type transcriptional regulator YusO
Bacillus_00949	gene	333
Bacillus_00949	CDS	333				hypothetical protein
Bacillus_00950	gene	246
Bacillus_00950	CDS	246				hypothetical protein
Bacillus_00951	gene	909	fadM
Bacillus_00951	CDS	909	fadM	1.5.5.2	COG0506	Proline dehydrogenase 1
Bacillus_00952	gene	147
Bacillus_00952	CDS	147				hypothetical protein
Bacillus_00953	gene	2448	fadN
Bacillus_00953	CDS	2448	fadN	1.1.1.35	COG1024	putative 3-hydroxyacyl-CoA dehydrogenase
Bacillus_00954	gene	1176	fadA
Bacillus_00954	CDS	1176	fadA	2.3.1.16	COG0183	3-ketoacyl-CoA thiolase
Bacillus_00955	gene	1785	fadE
Bacillus_00955	CDS	1785	fadE	1.3.99.-	COG1960	putative acyl-CoA dehydrogenase
Bacillus_00956	gene	357	mgsR_1
Bacillus_00956	CDS	357	mgsR_1		COG1393	Regulatory protein MgsR
Bacillus_00957	gene	384	gcvH
Bacillus_00957	CDS	384	gcvH		COG0509	Glycine cleavage system H protein
Bacillus_00958	gene	237
Bacillus_00958	CDS	237				hypothetical protein
Bacillus_00959	gene	441	rnmV_2
Bacillus_00959	CDS	441	rnmV_2	3.1.26.8		Ribonuclease M5
Bacillus_00960	gene	321
Bacillus_00960	CDS	321				hypothetical protein
Bacillus_00961	gene	345
Bacillus_00961	CDS	345				hypothetical protein
Bacillus_00962	gene	1026	metN
Bacillus_00962	CDS	1026	metN	3.6.3.-	COG1135	Methionine import ATP-binding protein MetN
Bacillus_00963	gene	669	metP
Bacillus_00963	CDS	669	metP		COG2011	Methionine import system permease protein MetP
Bacillus_00964	gene	822	metQ_1
Bacillus_00964	CDS	822	metQ_1		COG1464	Methionine-binding lipoprotein MetQ
Bacillus_00965	gene	363
Bacillus_00965	CDS	363				hypothetical protein
Bacillus_00966	gene	786	sufC
Bacillus_00966	CDS	786	sufC		COG0396	Vegetative protein 296
Bacillus_00967	gene	1314
Bacillus_00967	CDS	1314				hypothetical protein
Bacillus_00968	gene	1221	sufS
Bacillus_00968	CDS	1221	sufS	2.8.1.7	COG0520	Cysteine desulfurase SufS
Bacillus_00969	gene	444	sufU
Bacillus_00969	CDS	444	sufU	2.-.-.-	COG0822	Zinc-dependent sulfurtransferase SufU
Bacillus_00970	gene	1398
Bacillus_00970	CDS	1398				hypothetical protein
Bacillus_00971	gene	615
Bacillus_00971	CDS	615				hypothetical protein
Bacillus_00972	gene	249
Bacillus_00972	CDS	249				hypothetical protein
Bacillus_00973	gene	579
Bacillus_00973	CDS	579				hypothetical protein
Bacillus_00974	gene	3057
Bacillus_00974	CDS	3057				hypothetical protein
Bacillus_00975	gene	1191
Bacillus_00975	CDS	1191				hypothetical protein
Bacillus_00976	gene	1617	prmC_2
Bacillus_00976	CDS	1617	prmC_2	2.1.1.297		Release factor glutamine methyltransferase
Bacillus_00977	gene	273
Bacillus_00977	CDS	273				hypothetical protein
Bacillus_00978	gene	147
Bacillus_00978	CDS	147				hypothetical protein
Bacillus_00979	gene	1125	thiO_1
Bacillus_00979	CDS	1125	thiO_1	1.4.3.19		Glycine oxidase
Bacillus_00980	gene	375	uvrC_1
Bacillus_00980	CDS	375	uvrC_1			UvrABC system protein C
Bacillus_00981	gene	987	frlB
Bacillus_00981	CDS	987	frlB	3.5.-.-	COG2222	Fructosamine deglycase FrlB
Bacillus_00982	gene	1269	msmE
Bacillus_00982	CDS	1269	msmE		COG1653	Multiple sugar-binding protein
Bacillus_00983	gene	879	ngcF
Bacillus_00983	CDS	879	ngcF		COG1175	Diacetylchitobiose uptake system permease protein NgcF
Bacillus_00984	gene	903	ngcG
Bacillus_00984	CDS	903	ngcG		COG0395	Diacetylchitobiose uptake system permease protein NgcG
Bacillus_00985	gene	855	frlD
Bacillus_00985	CDS	855	frlD	2.7.1.-	COG0524	Fructosamine kinase FrlD
Bacillus_00986	gene	729	yurK
Bacillus_00986	CDS	729	yurK		COG2188	putative HTH-type transcriptional regulator YurK
Bacillus_00987	gene	1104	msmX_2
Bacillus_00987	CDS	1104	msmX_2	7.5.2.-	COG3839	Oligosaccharides import ATP-binding protein MsmX
Bacillus_00988	gene	1431
Bacillus_00988	CDS	1431				IS1182 family transposase ISBpu1
Bacillus_00989	gene	867	bsn
Bacillus_00989	CDS	867	bsn	3.1.-.-	COG2356	Extracellular ribonuclease
Bacillus_00990	gene	1239	pucF
Bacillus_00990	CDS	1239	pucF	3.5.3.9	COG0624	Allantoate amidohydrolase
Bacillus_00991	gene	1251	pucG
Bacillus_00991	CDS	1251	pucG	2.6.1.112	COG0075	(S)-ureidoglycine--glyoxylate transaminase
Bacillus_00992	gene	993	pucA
Bacillus_00992	CDS	993	pucA	1.17.1.4	COG1975	putative xanthine dehydrogenase subunit A
Bacillus_00993	gene	618	pucB
Bacillus_00993	CDS	618	pucB		COG2068	Purine catabolism protein PucB
Bacillus_00994	gene	837	pucC
Bacillus_00994	CDS	837	pucC	1.17.1.4	COG1319	putative xanthine dehydrogenase subunit C
Bacillus_00995	gene	2238	pucD
Bacillus_00995	CDS	2238	pucD	1.17.1.4	COG1529	putative xanthine dehydrogenase subunit D
Bacillus_00996	gene	459	pucE
Bacillus_00996	CDS	459	pucE	1.17.1.4	COG2080	putative xanthine dehydrogenase subunit E
Bacillus_00997	gene	1131	rapH_1
Bacillus_00997	CDS	1131	rapH_1	3.1.-.-		Response regulator aspartate phosphatase H
Bacillus_00998	gene	126
Bacillus_00998	CDS	126				hypothetical protein
Bacillus_00999	gene	114
Bacillus_00999	CDS	114				hypothetical protein
Bacillus_01000	gene	693	ygeA
[truncated: 6,491 more rows]
